# Supplementary material for: Effectiveness of mHealth-Based Gamified Interventions on Physical Activity in Older Adults: Systematic Review
Source: JMIR Aging. 2025 Oct 31;8:e78686. doi: 10.2196/78686 (PMC12577663; doi:10.2196/78686)
Supplement: Multimedia Appendix 2 [file aging-v8-e78686-s002.xlsx]

## Sheet: Sheet1
Multimedia Appendix 2. References screened by title and abstract
ID	Identification records	The main excluded reasons: Age mismatch(Age); Non original study (Review/Book Chapter/Protocal/Abstract and others); No involvement of gaming elements (GE); No involvement of physical/social activities (OA); Non mobile health interventions(Nm); Serious game(SG); Not English(NE)	Initial screening marks	Consensus results
1	Marketing versus quality? [J]. Bekleidung Wear, 2002, 54(14): 21-2.	Age, GE	Exclude	Agreed
2	Health care in an ageing population; Conference abstract of the Pharmaceutical Journal, F, 2002 [C].	Conference abstract	Exclude	Agreed
3	14th European Conference abstract on Machine Learning, ECML 2003 [J]. Lecture Notes in Computer Science (including subseries Lecture Notes in Artificial Intelligence and Lecture Notes in Bioinformatics), 2003, 2837: 1-503.	Conference abstract	Exclude	Agreed
4	HCI in Work and Learning, Life and Leisure - 6th Symposium of the Workgroup Human-Computer InterOAion and Usability Engineering, USAB 2010, Conference abstract [J]. Lecture Notes in Computer Science (including subseries Lecture Notes in Artificial Intelligence and Lecture Notes in Bioinformatics), 2010, 6389 LNCS.	Conference abstract	Exclude	Agreed
5	GAS'11 - Conference abstract of the 1st International Workshop on GEs and Software Engineering, Co-located with ICSE 2011; Conference abstract of the Conference abstract - International Conference abstract on Software Engineering, F, 2011 [C].	Conference abstract	Exclude	Agreed
6	Over the horizon: Potential impOA of emerging trends in information and communication technology on disability policy and prOAice [M]. Emerging Technology Issues for People with Disabilities. 2011: 107-58.	Age, GE, OA	Exclude	Agreed
7	URAI 2011 - 2011 8th International Conference abstract on Ubiquitous Robots and Ambient Intelligence; Conference abstract of the URAI 2011 - 2011 8th International Conference abstract on Ubiquitous Robots and Ambient Intelligence, F, 2011 [C].	Conference abstract, Age	Exclude	Agreed
8	5th International Conference abstract on PErvasive Technologies Related to Assistive Environdents, PETRA 2012 - Conference abstract Program; Conference abstract of the ACM International Conference abstract Proceeding Series, F, 2012 [C].	Conference abstract, GE	Exclude	Agreed
9	2012 2nd International Workshop on GEs and Software Engineering: Realizing User Engagement with GE Engineering Techniques, GAS 2012 - Conference abstract; Conference abstract of the 2012 2nd International Workshop on GEs and Software Engineering: Realizing User Engagement with GE Engineering Techniques, GAS 2012 - Conference abstract, F, 2012 [C].	Conference abstract, Age	Exclude	Agreed
10	Ergonomics in Asia: Development, Opportunities, and Challenges - Selected Papers of the 2nd East Asian Ergonomics Federation Symposium, EAEFS 2011; Conference abstract of the Ergonomics in Asia: Development, Opportunities, and Challenges - Selected Papers of the 2nd East Asian Ergonomics Federation Symposium, EAEFS 2011, F, 2012 [C].	Conference abstract, Age	Exclude	Agreed
11	STEP And GO: A Study of Technology-based Exercise Promotion and Gaming Outcomes [Z]. 2013	Age	Exclude	Agreed
12	19th Americas Conference abstract on Information Systems, AMCIS 2013, Volume 3; Conference abstract of the 19th Americas Conference abstract on Information Systems, AMCIS 2013 - Hyperconnected World: Anything, Anywhere, Anytime, F, 2013 [C].	Conference abstract, Age	Exclude	Agreed
13	14th International Society of Scientometrics and Informetrics Conference abstract, ISSI 2013, Volume 2; Conference abstract of the Conference abstract of ISSI 2013 - 14th International Society of Scientometrics and Informetrics Conference abstract, F, 2013 [C].	Conference abstract, Age	Exclude	Agreed
14	19th Americas Conference abstract on Information Systems, AMCIS 2013, Volume 1; Conference abstract of the 19th Americas Conference abstract on Information Systems, AMCIS 2013 - Hyperconnected World: Anything, Anywhere, Anytime, F, 2013 [C].	Conference abstract, Age	Exclude	Agreed
15	8th International Conference abstract on Road and Airfield Pavement Technology, ICPT 2013 [J]. Advanced Materials Research, 2013, 723.	Conference abstract, Age	Exclude	Agreed
16	14th International Society of Scientometrics and Informetrics Conference abstract, ISSI 2013, Volume 1; Conference abstract of the Conference abstract of ISSI 2013 - 14th International Society of Scientometrics and Informetrics Conference abstract, F, 2013 [C].	Conference abstract, Age	Exclude	Agreed
17	19th Americas Conference abstract on Information Systems, AMCIS 2013, Volume 2; Conference abstract of the 19th Americas Conference abstract on Information Systems, AMCIS 2013 - Hyperconnected World: Anything, Anywhere, Anytime, F, 2013 [C].	Conference abstract, Age	Exclude	Agreed
18	International Conference abstract on Information Systems, ICIS 2013, Volume 4; Conference abstract of the International Conference abstract on Information Systems (ICIS 2013): Reshaping Society Through Information Systems Design, F, 2013 [C].	Conference abstract, Age	Exclude	Agreed
19	2013 International Conference abstract on Mechatronics and Industrial Informatics, ICMII 2013 [J]. Applied Mechanics and Materials, 2013, 321-324.	Conference abstract, Age	Exclude	Agreed
20	15th International Conference abstract on Human-Computer InterOAion, HCI International 2013 [J]. Communications in Computer and Information Science, 2013, 373(PART I).	Conference abstract, Age	Exclude	Agreed
21	International Conference abstract on Information Systems, ICIS 2013, Volume 5; Conference abstract of the International Conference abstract on Information Systems (ICIS 2013): Reshaping Society Through Information Systems Design, F, 2013 [C].	Conference abstract, Age	Exclude	Agreed
22	Conference abstract of IDEE 2013: 2nd International Workshop on InterOAion Design in Educational Environdents - In Conjunction with the 15th International Conference abstract on Enterprise Information Systems, ICEIS 2013; Conference abstract of the Conference abstract of IDEE 2013: 2nd International Workshop on InterOAion Design in Educational Environdents - In Conjunction with the 15th Int Confe…	Conference abstract, Age	Exclude	Agreed
23	International Conference abstract on Information Systems, ICIS 2013, Volume 3; Conference abstract of the International Conference abstract on Information Systems (ICIS 2013): Reshaping Society Through Information Systems Design, F, 2013 [C].	Conference abstract, Age	Exclude	Agreed
24	Ethics at the Service of Digital Technology [M]. The Algorithmic Code of Ethics. 2013: 1-53.	Age, GE, OA	Exclude	Agreed
25	OVERSIGHT OF HUMAN RESOURCES And INFORMATION TECHNOLOGY [M]. Controller as Business Manager. 2013: 217-45.	Age, GE, OA	Exclude	Agreed
26	Social and Behavioral Interventions to Increase Solid Organ Donation [Z]. 2014	Age, GE, Nm	Exclude	Agreed
27	2014 International Conference abstract on Advances in Materials Science and Information Technologies in Industry, AMSITI 2014 [J]. Applied Mechanics and Materials, 2014, 513-517.	Conference abstract, Age	Exclude	Agreed
28	W4A 2014 - 11th Web for All Conference abstract; Conference abstract of the W4A 2014 - 11th Web for All Conference abstract, F, 2014 [C].	Conference abstract, Age	Exclude	Agreed
29	3rd International Conference abstract on Green Power, Materials and ManufOAuring Technology and Applications, GPMMTA 2013 [J]. Applied Mechanics and Materials, 2014, 484-485.	Conference abstract, Age	Exclude	Agreed
30	5th International Symposium on Ambient Intelligence, ISAmI 2014 [J]. Advances in Intelligent Systems and Computing, 2014, 291: 1-253.	Conference abstract, Age	Exclude	Agreed
31	5th KKU International Engineering Conference abstract 2014, KKU-IENC 2014 [J]. Advanced Materials Research, 2014, 931-932.	Conference abstract, Age	Exclude	Agreed
32	5th International Conference abstract on Well-Being in the Information Society, WIS 2014 [J]. Communications in Computer and Information Science, 2014, 450 CCIS.	Conference abstract, Age, GE	Exclude	Agreed
33	2013 International Conference abstract on Sport Science and Computer Science, CCCS 2013; Conference abstract of the WIT TransOAions on Information and Communication Technologies, F, 2014 [C].	Conference abstract, Age, GE	Exclude	Agreed
34	International Conference abstract on Electronic Engineering and Information Science, ICEEIS 2014 [J]. Advanced Materials Research, 2014, 981.	Conference abstract, Age	Exclude	Agreed
35	Disruptive Innovation and Evolving Business Model [M]. Creating Business Agility: How Convergence of Cloud, Social, Mobile, Video, and Big Data Enables Competitive Advantage. 2014: 35-68.	Age, GE, OA	Exclude	Agreed
36	Conference abstract of 2015 International Conference abstract on InterOAive Mobile Communication Technologies and Learning, IMCL 2015; Conference abstract of the Conference abstract of 2015 International Conference abstract on InterOAive Mobile Communication Technologies and Learning, IMCL 2015, F, 2015 [C].	Conference abstract, Age, GE	Exclude	Agreed
37	15th IFIP TC 13 International Conference abstract on Human-Computer InterOAion, INTEROA 2015 [J]. Lecture Notes in Computer Science (including subseries Lecture Notes in Artificial Intelligence and Lecture Notes in Bioinformatics), 2015, 9296: 1-576.	Conference abstract, Age	Exclude	Agreed
38	Paper Abstract [J]. Journal of the American Geriatrics Society, 2015, 63(S1): S1-S320.	Abstract	Exclude	Agreed
39	Abstracts - AAPA Presentations [J]. American Journal of Physical Anthropology, 2015, 156(S60): 65-334.	Abstract	Exclude	Agreed
40	Abstracts-Posters [J]. Alcoholism: Clinical and Experimental Research, 2015, 39(S1): 12A-249A.	Abstract	Exclude	Agreed
41	2015 ACR/ARHP Annual Meeting Abstract Supplement [J]. Arthritis & Rheumatology, 2015, 67(S10): 1-4046.	Abstract	Exclude	Agreed
42	57th ANNUAL MEETING And EXHIBITION [J]. Medical Physics, 2015, 42(6Part44): 3092-780.	Conference abstract	Exclude	Agreed
43	36th Annual Scientific Meeting of the Canadian Pain Society: Abstracts [J]. Pain Research and Management, 2015, 20(3): 180282.	Abstract	Exclude	Agreed
44	Space Weather Quarterly Volume 12, Issue 3, 2015 [J]. Space Weather Quarterly, 2015, 12(3): 1-40.	Age, GE, Nm	Exclude	Agreed
45	ACM International Conference abstract Proceeding Series; Conference abstract of the ACM International Conference abstract Proceeding Series, F, 2016 [C].	Conference abstract	Exclude	Agreed
46	Conference abstract - 2015 International Conference abstract on InterOAive Technologies and GEs, ITAG 2015; Conference abstract of the Conference abstract - 2015 International Conference abstract on InterOAive Technologies and GEs, ITAG 2015, F, 2016 [C].	Conference abstract	Exclude	Agreed
47	Studies in Health Technology and Informatics [J]. Studies in health technology and informatics, 2016, 221.	Age, GE, OA	Exclude	Agreed
48	17th International Conference abstract on Intelligent GEs on Simulation, GE-ON 2016; Conference abstract of the 17th International Conference abstract on Intelligent GEs on Simulation, GE-ON 2016, F, 2016 [C].	Conference abstract	Exclude	Agreed
49	2nd International Conference abstract on Human Aspects of IT for the Aged Population, ITAP 2016 and held as a part of 18th International Conference abstract on Human-Computer InterOAion, HCI International 2016 [J]. Lecture Notes in Computer Science (including subseries Lecture Notes in Artificial Intelligence and Lecture Notes in Bioinformatics), 2016, 9755: 1-450.	Conference abstract	Exclude	Agreed
50	Abstracts [J]. Basic & Clinical Pharmacology & Toxicology, 2016, 118(S1): 3-117.	Abstract	Exclude	Agreed
51	Transforming Education with AI [M]. Reimagining Businesses with AI. 2016: 55-77.	Age, GE, OA	Exclude	Agreed
52	Abstracts—Posters [J]. Alcoholism: Clinical and Experimental Research, 2016, 40(S1): 16A-247A.	Abstract	Exclude	Agreed
53	Poster Abstracts [J]. Clinical & experimental ophthalmology, 2016, 44(S1): 80-140.	Abstract	Exclude	Agreed
54	Work and the Workplace Reimagined [M]. Business Models for the Social Mobile Cloud. 2016: 105-15.	Age, GE, OA	Exclude	Agreed
55	Abstracts of ICI 2016 International Congress of Immunology, 21–26 August 2016, Melbourne, Australia [J]. European Journal of Immunology, 2016, 46(S1): 1-1274.	Abstract	Exclude	Agreed
56	The Integration of Digital Technologies into the Museum [M]. Contemporary Museums. 2016: 85-105.	Age, GE, OA	Exclude	Agreed
57	Gamified WellWe-intervention to Promote the Health and Wellbeing of Families With Small Children [Z]. 2017	Age	Exclude	Agreed
58	The Effectiveness of Gamification Diabetes Education Program for Poorly Controlled Type 2 Diabetic Patients: A Randomised Controlled Trial [Z]. 2017	Age	Exclude	Agreed
59	ACM International Conference abstract Proceeding Series; Conference abstract of the ACM International Conference abstract Proceeding Series, F, 2017 [C].	Conference abstract	Exclude	Agreed
60	Conference abstract - Frontiers in Education Conference abstract, FIE; Conference abstract of the Conference abstract - Frontiers in Education Conference abstract, FIE, F, 2017 [C].	Conference abstract	Exclude	Agreed
61	International Conference abstract on Neuroergonomics and Cognitive Engineering, 2016 [J]. Advances in Intelligent Systems and Computing, 2017, 488: 1-445.	Conference abstract	Exclude	Agreed
62	8th International Conference abstract on Computers Supported Education, CSEDU 2016 [J]. Communications in Computer and Information Science, 2017, 739: 1-531.	Conference abstract	Exclude	Agreed
63	6th International Conference abstract on Serious GEs,InterOAion and Simulation, SGES 2016 [J]. Lecture Notes of the Institute for Computer Sciences, Social-Informatics and Telecommunications Engineering, LNICST, 2017, 176 LNICST: 1-150.	SG	Exclude	Agreed
64	5th International Work-Conference abstract on Bioinformatics and Biomedical Engineering, IWBBIO 2017 [J]. Lecture Notes in Computer Science (including subseries Lecture Notes in Artificial Intelligence and Lecture Notes in Bioinformatics), 2017, 10208 LNCS: 1-667.	Conference abstract	Exclude	Agreed
65	19th International Conference abstract on Human–Computer InterOAion, HCI International 2017 [J]. Lecture Notes in Computer Science (including subseries Lecture Notes in Artificial Intelligence and Lecture Notes in Bioinformatics), 2017, 10272 LNCS: 1-745.	Conference abstract	Exclude	Agreed
66	1st International Conference abstract on Computational Thinking Education, CTE 2017; Conference abstract of the Conference abstract of International Conference abstract on Computational Thinking Education, F, 2017 [C].	Conference abstract	Exclude	Agreed
67	6th International Conference abstract on Research into Design, ICoRD 2017 [J]. Smart Innovation, Systems and Technologies, 2017, 65: 1-1050.	Conference abstract	Exclude	Agreed
68	3rd International Conference abstract on Immersive Learning Research Network, iLRN 2017 [J]. Communications in Computer and Information Science, 2017, 725: 1-271.	Conference abstract	Exclude	Agreed
69	Urban Planning Simulation Using "SimCity (2013)®" GE [M]. Gamification for Resilience. 2017: 101-16.	SG	Exclude	Agreed
70	8th Fribourg Obesity Research Conference abstract (FORC-2015) Abstracts [J]. Obesity Reviews, 2017, 18(S1): 88-93.	Abstract	Exclude	Agreed
71	Abstracts—Speakers [J]. Alcoholism: Clinical and Experimental Research, 2017, 41(S1): 265A-338A.	Abstract	Exclude	Agreed
72	Building the Right Technology Landscape [M]. Reimagining Businesses with AI. 2017: 179-92.	Age, GE, OA	Exclude	Agreed
73	A Gamification Strategy to Reduce Childhood Obesity in Santiago Schools: a Cluster Randomized Controlled Trial [Z]. 2018	Age	Exclude	Agreed
74	ACM International Conference abstract Proceeding Series; Conference abstract of the ACM International Conference abstract Proceeding Series, F, 2018 [C].	Conference abstract	Exclude	Agreed
75	12th EAI International Conference abstract on Pervasive Computing Technologies for Healthcare, PervasiveHealth 2018; Conference abstract of the PervasiveHealth: Pervasive Computing Technologies for Healthcare, F, 2018 [C].	Conference abstract	Exclude	Agreed
76	Conference abstract - 2018 Conference abstract on Technologies and Applications of Artificial Intelligence, TAAI 2018; Conference abstract of the Conference abstract - 2018 Conference abstract on Technologies and Applications of Artificial Intelligence, TAAI 2018, F, 2018 [C].	Conference abstract	Exclude	Agreed
77	ICT4AWE 2018 - Conference abstract of the 4th International Conference abstract on Information and Communication Technologies for Ageing Well and e-Health; Conference abstract of the ICT4AWE 2018 - Conference abstract of the 4th International Conference abstract on Information and Communication Technologies for Ageing Well and e-Health, F, 2018 [C].	Conference abstract	Exclude	Agreed
78	9th International Conference abstract on Intelligent Technologies for InterOAive Entertaindent, INTETAIN 2017 [J]. Lecture Notes of the Institute for Computer Sciences, Social-Informatics and Telecommunications Engineering, LNICST, 2018, 215.	Conference abstract	Exclude	Agreed
79	Analysis and Assessment of Risk and Vulnerability via Serious Gaming [M]. Gamification for Resilience. 2018: 131-62.	SG	Exclude	Agreed
80	Open-Source Urban Planning: The Renewal of Planning Institutional PrOAices [M]. Urban Planning in the Digital Age. 2018: 105-43.	Age, GE, OA	Exclude	Agreed
81	Expression of Concern: Abstracts [J]. Basic & Clinical Pharmacology & Toxicology, 2018, 123(S3): 3-111.	Abstract	Exclude	Agreed
82	Defining Your Fund's Investment Strategy [M]. The Business of Venture Capital. 2018: 99-117.	Age, GE, OA	Exclude	Agreed
83	From Business Plan to Business Model [M]. Entrepreneurship and Innovation Education. 2018: 67-96.	Age, GE, OA	Exclude	Agreed
84	Abstracts-Posters [J]. Alcoholism: Clinical and Experimental Research, 2018, 42(S1): 19A-270A.	Abstract	Exclude	Agreed
85	Anatomical Society Summer Meeting in Galway [J]. Journal of Anatomy, 2018, 232(2): 304-55.	Conference abstract	Exclude	Agreed
86	Abstracts of the 1st Meeting in Translational Pharmacology, 38th SEF national meeting/9th SEFF meeting 19–20 June 2018, Spain [J]. Basic & Clinical Pharmacology & Toxicology, 2018, 123(S2): 3-96.	Abstract	Exclude	Agreed
87	Oral Abstracts of the 22nd International AIDS Conference abstract, 23–27 July 2018, Amsterdam, the Netherlands [J]. Journal of the International AIDS Society, 2018, 21(S6): e25148.	Conference abstract	Exclude	Agreed
88	Abstracts Presented at the Joint Summer Meeting of the British and European Associations of Clinical Anatomists on 4th–7th July 2017 at University of Warwick, Coventry, United Kingdom [J]. Clinical Anatomy, 2018, 31(8): E40-E60.	Abstract	Exclude	Agreed
89	In-person and Online Healthy Eating Promotion Through Self-regulation (HEP-S): Assessing the Efficacy of a Narrative-based Intervention [Z]. 2019	GE	Exclude	Agreed
90	6th International Conference abstract on Learning and Collaboration Technologies, LCT 2019, held as part of the 21st International Conference abstract on Human-Computer InterOAion, HCI International 2019 [J]. Lecture Notes in Computer Science (including subseries Lecture Notes in Artificial Intelligence and Lecture Notes in Bioinformatics), 2019, 11591 LNCS.	Conference abstract	Exclude	Agreed
91	11th International Conference abstract on VideoGE Sciences and Arts, VJ 2019 [J]. Communications in Computer and Information Science, 2019, 1164 CCIS.	Conference abstract	Exclude	Agreed
92	22nd International Conference abstract on Business Information Systems, BIS 2019 [J]. Lecture Notes in Business Information Processing, 2019, 373 LNBIP.	Conference abstract	Exclude	Agreed
93	21st International Conference abstract on Human-Computer InterOAion, HCI International 2019 [J]. Communications in Computer and Information Science, 2019, 1033.	Conference abstract	Exclude	Agreed
94	5th International Conference abstract on Human Aspects of IT for the Aged Population, ITAP 2019, held as part of the 21st International Conference abstract on Human-Computer InterOAion, HCI International 2019 [J]. Lecture Notes in Computer Science (including subseries Lecture Notes in Artificial Intelligence and Lecture Notes in Bioinformatics), 2019, 11593 LNCS.	Conference abstract	Exclude	Agreed
95	Performativity of the GE: GEs and the Structuring of Experience [M]. The Gamification of Work. 2019: 97-149.	GE, OA	Exclude	Agreed
96	Expression of Concern: Abstracts [J]. Basic & Clinical Pharmacology & Toxicology, 2019, 124(S3): 3-379.	Abstract	Exclude	Agreed
97	The Advent of the Smart City,from Flow Management to Event Control [M]. Smart Cities. 2019: 23-66.	Age, GE, OA	Exclude	Agreed
98	Writing the History of the Performing Arts [M]. Performing Arts and Digital Humanities. 2019: 97-148.	Age, GE, OA	Exclude	Agreed
99	Innovation in Demanding Times: Insight Is a Transformational Truth of Innovation [M]. Customer‐Centric Marketing. 2019: 117-30.	Age, GE, OA	Exclude	Agreed
100	Oral Abstracts of the 10th IAS Conference abstract on HIV Science, 21-24 July 2019, Mexico City, Mexico [J]. Journal of the International AIDS Society, 2019, 22(S5): e25327.	Abstract	Exclude	Agreed
101	2019 Scientific Program [J]. Journal of Ultrasound in Medicine, 2019, 38(S1): S1-S214.	Conference abstract	Exclude	Agreed
102	Voices of Transformation [M]. Transformational Security Awareness. 2019: 201-36.	Age, GE, OA	Exclude	Agreed
103	Virtual Reality Motor-cognitive Training for Older People With Cognitive Frailty: A Pilot Trial [Z]. 2020	SG	Exclude	Agreed
104	2020 IEEE 8th International Conference abstract on Serious GEs and Applications for Health, SeGAH 2020; Conference abstract of the 2020 IEEE 8th International Conference abstract on Serious GEs and Applications for Health, SeGAH 2020, F, 2020 [C].	SG	Exclude	Agreed
105	9th Computer Science On-line Conference abstract, CSOC 2020 [J]. Advances in Intelligent Systems and Computing, 2020, 1224 AISC.	Conference abstract	Exclude	Agreed
106	22nd International Conference abstract on Asia-Pacific Digital Libraries, ICADL 2020 [J]. Lecture Notes in Computer Science (including subseries Lecture Notes in Artificial Intelligence and Lecture Notes in Bioinformatics), 2020, 12504 LNCS.	Conference abstract	Exclude	Agreed
107	21st International Conference abstract on Intelligent GEs and Simulation, GE-ON 2020; Conference abstract of the 21st International Conference abstract on Intelligent GEs and Simulation, GE-ON 2020, F, 2020 [C].	Conference abstract	Exclude	Agreed
108	11th International Conference abstract on Computer Supported Education, CSEDU 2019 [J]. Communications in Computer and Information Science, 2020, 1220.	Conference abstract	Exclude	Agreed
109	22nd International Conference abstract on Human-Computer InterOAion, HCII 2020 [J]. Communications in Computer and Information Science, 2020, 1226 CCIS.	Conference abstract	Exclude	Agreed
110	AHFE Virtual Conference abstract on Usability and User Experience, the Virtual Conference abstract on Human FOAors and Assistive Technology, the Virtual Conference abstract on Human FOAors and Wearable Technologies, and the Virtual Conference abstract on Virtual Environdents and GE Design, 2020 [J]. Advances in Intelligent Systems and Computing, 2020, 1217 AISC.	Conference abstract	Exclude	Agreed
111	15th European Conference abstract on Technology Enhanced Learning, EC-TEL 2020 [J]. Lecture Notes in Computer Science (including subseries Lecture Notes in Artificial Intelligence and Lecture Notes in Bioinformatics), 2020, 12315 LNCS.	Conference abstract	Exclude	Agreed
112	AHFE International Conference abstract on Human FOAors in Transportation, 2019 [J]. Advances in Intelligent Systems and Computing, 2020, 964.	Conference abstract	Exclude	Agreed
113	2020 Scientific Program [J]. Journal of Ultrasound in Medicine, 2020, 39(S1): S1-S223.	Conference abstract	Exclude	Agreed
114	Abstracts for Posters Presented at the 2020 ADEA Annual Session and Exhibition [J]. Journal of dental education, 2020, 84(2): 186-261.	Abstract	Exclude	Agreed
115	RSA/ISBRA Abstracts [J]. Alcoholism: Clinical and Experimental Research, 2020, 44(S1): 8A-182A.	Abstract	Exclude	Agreed
116	ASIT Poster Presentations [J]. BJS (British Journal of Surgery), 2020, 107(S3): 25-234.	Abstract	Exclude	Agreed
117	Behavior Management 101 for Security Awareness Leaders [M]. Transformational Security Awareness. 2020: 83-139.	Age, GE, OA	Exclude	Agreed
118	Compliance and Regulatory Considerations in SOC [M]. Open‐Source Security Operations Center (SOC). 2020: 295-326.	Age, GE, OA	Exclude	Agreed
119	STEP Together: A Hybrid Type 1 Effectiveness-Implementation Study of Social Incentives Strategies to Increase Physical OAivity [Z]. 2021	Age	Exclude	Agreed
120	Conference abstract of the 21st International Conference abstract on Human-Computer InterOAion, INTERACCION 2021; Conference abstract of the ACM International Conference abstract Proceeding Series, F, 2021 [C].	Conference abstract	Exclude	Agreed
121	Proceeding - 2021 2nd International Conference abstract on ICT for Rural Development, IC-ICTRuDev 2021; Conference abstract of the Proceeding - 2021 2nd International Conference abstract on ICT for Rural Development, IC-ICTRuDev 2021, F, 2021 [C].	Conference abstract	Exclude	Agreed
122	International Conference abstract on Database Systems for Advanced Applications, DASFAA 2021 held in conjunction with BDQM 2021, GDMA 2021, MLDLDSA 2021, MobiSocial 2021 and MUST 2021 [J]. Lecture Notes in Computer Science (including subseries Lecture Notes in Artificial Intelligence and Lecture Notes in Bioinformatics), 2021, 12680 LNCS.	Conference abstract	Exclude	Agreed
123	23rd International Conference abstract on Human-Computer InterOAion, HCII 2021 [J]. Lecture Notes in Computer Science (including subseries Lecture Notes in Artificial Intelligence and Lecture Notes in Bioinformatics), 2021, 13096 LNCS.	Conference abstract	Exclude	Agreed
124	Industrial Part of 25th International Symposium on Methodologies for Intelligent Systems, ISMIS 2020 [J]. Studies in Computational Intelligence, 2021, 949.	Conference abstract	Exclude	Agreed
125	AHFE Virtual Conference abstract on Human FOAors and Simulation and the International Conference abstract on Digital Human Modeling and Applied Optimization, 2020 [J]. Advances in Intelligent Systems and Computing, 2021, 1206 AISC.	Conference abstract	Exclude	Agreed
126	Experimental GEs: Critique, Play, and Design in the Age of Gamification [J]. CULTURAL CRITIQUE, 2021, 113: 257-.	GE, OA	Exclude	Agreed
127	e-Learning: Promise and Pitfalls [M]. e‐Learning and the Science of Instruction. 2021: 7-28.	Age, GE, OA	Exclude	Agreed
128	SAEM21 Abstracts [J]. Academic Emergency Medicine, 2021, 28(S1): S9-S398.	Abstract	Exclude	Agreed
129	Abstracts of the MDS Virtual Congress 2021 [J]. Movement Disorders, 2021, 36(S1): S1-S599.	Abstract	Exclude	Agreed
130	Learning from Global Innovation Systems [M]. Innovation Ecosystems. 2021: 143-68.	Age, GE, OA	Exclude	Agreed
131	With the Internet of Augmented Me, a New Wave of Innovation is Coming, Which Will Change Everything [M]. Internet of Augmented Me, IAM. 2021: 1-35.	Age, GE, OA	Exclude	Agreed
132	The Different Phases of Innovation Trajectories [M]. Innovation in Sport. 2021: 25-81.	Age, GE, OA	Exclude	Agreed
133	Speaker Abstracts [J]. Alcoholism: Clinical and Experimental Research, 2021, 45(S1): 14-79.	Abstract	Exclude	Agreed
134	2021 Scientific Program [J]. Journal of Ultrasound in Medicine, 2021, 40(S1): S1-S208.	Conference abstract	Exclude	Agreed
135	SAEM21 Innovations [J]. Academic Emergency Medicine, 2021, 28(S1): S399-S418.	Age, GE, Nm, OA	Exclude	Agreed
136	The AI Revolution: Transforming Today's Business [M]. Spatial Computing. 2021: 3-31.	Age, GE, OA	Exclude	Agreed
137	Emerging and multidisciplinary approaches to software engineering [J]. IET Software, 2021, 15(6): 349-50.	Editorial	Exclude	Agreed
138	Glycemic Outcomes and Diabetes Distress in Children With Type 1 Diabetes Aged 9-13 Years Using Happy Bob -Application [Z]. 2022	Age	Exclude	Agreed
139	Effects of Terminal Visual Feedback Therapy After Immersive Virtual Reality in Patients With Chronic Shoulder Pain : Mixed-Methods Randomized Clinical Trial [Z]. 2022	SG	Exclude	Agreed
140	Investigation of the Efficacy of Virtual Reality Mediated Neurodynamic Exercises in Carpal Tunnel Syndrome: A Prospective Randomized Controlled Clinical Study [Z]. 2022	SG	Exclude	Agreed
141	28th Americas Conference abstract on Information Systems, AMCIS 2022; Conference abstract of the 28th Americas Conference abstract on Information Systems, AMCIS 2022, F, 2022 [C].	Conference abstract	Exclude	Agreed
142	9th Machine Intelligence and Digital InterOAion Conference abstract, MIDI 2021 [J]. Lecture Notes in Networks and Systems, 2022, 440 LNNS.	Conference abstract	Exclude	Agreed
143	SeGAH 2022 - 2022 IEEE 10th International Conference abstract on Serious GEs and Applications for Health; Conference abstract of the SeGAH 2022 - 2022 IEEE 10th International Conference abstract on Serious GEs and Applications for Health, F, 2022 [C].	SG	Exclude	Agreed
144	11th International Congress of Telematics and Computing, WITCOM 2022 [J]. Communications in Computer and Information Science, 2022, 1659 CCIS.	Conference abstract	Exclude	Agreed
145	Conference abstract of 2022 7th International Conference abstract on Machine Learning Technologies, ICMLT 2022; Conference abstract of the ACM International Conference abstract Proceeding Series, F, 2022 [C].	Conference abstract	Exclude	Agreed
146	4th International Conference abstract on Smart Vehicular Technology, Transportation, Communication and Applications, VTCA 2021 [J]. Smart Innovation, Systems and Technologies, 2022, 250.	Conference abstract	Exclude	Agreed
147	Truth or Dare the Geriatrician Way: Utilizing gamification to enhance learning [J]. Journal of the American Geriatrics Society, 2022, 70: S138-S.	OA	Exclude	Agreed
148	53rd ANNUAL PCA-ACA MEETING OF THE POPULAR CULTURE ASSOCIATION AMERICAN CULTURE ASSOCIATION APRIL 5-8, 2023 Marriott Rivercenter San Antonio, Texas [J]. The Journal of Popular Culture, 2022, 55(S1): 2-273.	Conference abstract	Exclude	Agreed
149	Anatomical Society Summer Meeting Glasgow 2021: Cutting Edge Anatomy [J]. Journal of Anatomy, 2022, 240(4): 775-819.	Conference abstract	Exclude	Agreed
150	Let us hear it from our members—Awards Abstracts in parallel sessions (listed by award) [J]. The Clinical Teacher, 2022, 19(S2): e13542.	Abstract	Exclude	Agreed
151	Abstract Supplement ACR Convergence 2022 [J]. Arthritis & Rheumatology, 2022, 74(S9).	Abstract	Exclude	Agreed
152	(Some) Annotation Tools [M]. Collaborative Annotation for Reliable Natural Language Processing. 2022: 117-39.	Age, GE, OA	Exclude	Agreed
153	147th Annual Meeting American Neurological Association [J]. Annals of Neurology, 2022, 92(S29): S1-S243.	Conference abstract	Exclude	Agreed
154	2022 Scientific Program [J]. Journal of Ultrasound in Medicine, 2022, 41(S1): S1-S325.	Conference abstract	Exclude	Agreed
155	The Sense of Embodiment [M]. Tourism, Technologies and Consumption in the 50 Era. 2022: 145-63.	Age, GE, OA	Exclude	Agreed
156	Conference abstract of the 21st Annual Meeting of the Northeast ALS Consortium [J]. Muscle & Nerve, 2022, 66(S2): S1-S63.	Conference abstract	Exclude	Agreed
157	Evaluate the Effectiveness of a Virtual Community of PrOAice Via a Web-based Application Versus Individual and Self-administered Online Education to Improve the OAivation of Middle-aged People with Multimorbidity [Z]. 2023	Age	Uncertain/Exclude	Resolved
158	Effect of 12 Weeks of Creatine,HMB and Creatine,GGA Supplementation on Physical Performance, Oxidative Stress and Inflammation in Presarcopenic and Sarcopenic Individuals Performing a Multicomponent Physical Exercise Program [Z]. 2023	GE, Nm	Exclude	Agreed
159	Computerized Cognitive Remediation of Long COVID Symptoms in Older Adults [Z]. 2023	OA	Exclude	Agreed
160	Erratum regarding missing ethic statements in previously published articles (International Journal of Innovation Studies (2023) 7(3) (230–243), (S2096248723000127), (10.1016/j.ijis.2023.04.001)) [J]. International Journal of Innovation Studies, 2023, 7(4): 326-7.	Erratum	Exclude	Agreed
161	ICEMT 2023 - 7th International Conference abstract on Education and Multimedia Technology; Conference abstract of the ACM International Conference abstract Proceeding Series, F, 2023 [C].	Conference abstract	Exclude	Agreed
162	Conference abstract of the 2023 4th International Conference abstract on Education Development and Studies, ICEDS 2023; Conference abstract of the ACM International Conference abstract Proceeding Series, F, 2023 [C].	Conference abstract	Exclude	Agreed
163	2023 IEEE Gaming, Entertaindent, and Media Conference abstract, GEM 2023; Conference abstract of the 2023 IEEE Gaming, Entertaindent, and Media Conference abstract, GEM 2023, F, 2023 [C].	Conference abstract	Exclude	Agreed
164	23rd International Conference abstract on Computational Science and Its Applications, ICCSA 2023 [J]. Lecture Notes in Computer Science (including subseries Lecture Notes in Artificial Intelligence and Lecture Notes in Bioinformatics), 2023, 14105 LNCS.	Conference abstract	Exclude	Agreed
165	29th International Conference abstract on Systems Engineering, ICSEng 2022 [J]. Lecture Notes in Networks and Systems, 2023, 611 LNNS.	Conference abstract	Exclude	Agreed
166	Thematic Area on Human Computer InterOAion, HCI 2023, held as part of the 25th International Conference abstract on Human-Computer InterOAion, HCII 2023 [J]. Lecture Notes in Computer Science (including subseries Lecture Notes in Artificial Intelligence and Lecture Notes in Bioinformatics), 2023, 14011 LNCS.	Conference abstract	Exclude	Agreed
167	19th EAI International Conference abstract on Mobile and Ubiquitous Systems: Computing, Networking and Services, MobiQuitous 2022 [J]. Lecture Notes of the Institute for Computer Sciences, Social-Informatics and Telecommunications Engineering, LNICST, 2023, 492 LNICST.	Conference abstract	Exclude	Agreed
168	7th and 8th International Conference abstract on Information and Communication Technologies for Ageing Well and e-Health, ICT4AWE 2021 and ICT4AWE 2022 [J]. Communications in Computer and Information Science, 2023, 1856 CCIS.	Conference abstract	Exclude	Agreed
169	2023 IEEE IAS Global Conference abstract on Renewable Energy and Hydrogen Technologies, GlobConHT 2023; Conference abstract of the 2023 IEEE IAS Global Conference abstract on Renewable Energy and Hydrogen Technologies, GlobConHT 2023, F, 2023 [C].	Conference abstract	Exclude	Agreed
170	Abstracts of the 50th ECTS Congress featuring BRS Annual Meeting, 15-18 April 2023, Liverpool [J]. JBMR Plus, 2023, 7(S3): e10738.	Abstract	Exclude	Agreed
171	2022 Annual Meeting of the American Society for Bone and Mineral Research, Austin, Texas, USA, September 9-September 12, 2022 [J]. Journal of Bone and Mineral Research, 2023, 38(S1): S1-S364.	Conference abstract	Exclude	Agreed
172	Wednesday 21 June 2023 [J]. Australian Occupational Therapy Journal, 2023, 70(S1): 6-58.	Conference abstract	Exclude	Agreed
173	2023 Design Value Awards Night [J]. Design Management Review, 2023, 34(4): 22-61.	Age, GE, OA	Exclude	Agreed
174	Program of the 92nd Annual Meeting of the American Association of Biological Anthropologists [J]. American Journal of Biological Anthropology, 2023, 180(S75): 1-210.	Conference abstract	Exclude	Agreed
175	Conference abstract of the 22nd Annual Meeting of the Northeast ALS Consortium [J]. Muscle & Nerve, 2023, 68(S1): S1-S82.	Conference abstract	Exclude	Agreed
176	148th Annual Meeting American Neurological Association [J]. Annals of Neurology, 2023, 94(S30): S1-S303.	Conference abstract	Exclude	Agreed
177	Metaverse Opportunities for Customer Relations [M]. New Frontiers of Customer Strategy. 2023: 71-80.	Age, GE, OA	Exclude	Agreed
178	Digital Disciplines, Strategic Supremacy [M]. Digital Disciplines. 2023: 1-20.	Age, GE, OA	Exclude	Agreed
179	Limnology and Oceanography Bulletin Volume 32 Number 3 August 2023 89-123 [J]. Limnology and Oceanography Bulletin, 2023, 32(3): 89-123.	Age, GE, Nm, OA	Exclude	Agreed
180	Correction to "Effect of gamification with a support partner to increase physical OAivity in older adults at risk for Alzheimer's disease: The STEP 4Life randomized clinical trial" [J]. Alzheimer's & dementia : the journal of the Alzheimer's Association, 2024, 20(10): 7426.	Erratum	Exclude	Agreed
181	A Feasibility Study of Working Memory Training for People Aging with HIV [Z]. 2024	OA	Exclude	Agreed
182	The Effect of Gamified Instructional Material on Nursing Students' Therapeutic Communication Skills and Perception of Nursing Diagnoses in Aggressive Patient Management: A Randomized Controlled Trial [Z]. 2024	Age	Exclude	Agreed
183	On Any Page, Select Quit to Stop Entering Data. Data Entered on Previous Pages Will be Retained: To Complete Data Entry Later, Open the Record From the Home Page [Z]. 2024	Age, GE, OA	Exclude	Agreed
184	"Healthier and Earlier Through Digital Technology: Towards a Transdiagnostic Staging Model of Eating and Sleep Disorders in Adolescence" [Z]. 2024	Age	Exclude	Agreed
185	SugarVita: an Educative Digital Board GE for Self-management in Diabetes [Z]. 2024	Age	Exclude	Agreed
186	Effectiveness of Board GE on Improving Knowledge, Attitudes and Behavioral Intentions of Infection Control for Senior Elementary School Students: a Randomized Controlled Trial [Z]. 2024	Age	Exclude	Agreed
187	The Feasibility and Effect of Cognitive Training on Objective and Subjective Cognitive Functioning in Patients With Mild Cognitive Impairment: A Pilot Study [Z]. 2024	OA	Exclude	Agreed
188	E-Emotio Project A Gamified Preventive School-based Paradigm Using Virtual Reality Technologies for Improving Emotional Regulation in Children and Adolescents [Z]. 2024	Age	Exclude	Agreed
189	ICFET 2024 - 10th International Conference abstract on Frontiers of Educational Technologies; Conference abstract of the ACM International Conference abstract Proceeding Series, F, 2024 [C].	Conference abstract	Exclude	Agreed
190	13th International Conference abstract on Design, User Experience, and Usability, DUXU 2024, held as part of the 26th International Conference abstract on Human-Computer InterOAion, HCII 2024 [J]. Lecture Notes in Computer Science (including subseries Lecture Notes in Artificial Intelligence and Lecture Notes in Bioinformatics), 2024, 14715 LNCS.	Conference abstract	Exclude	Agreed
191	9th Iberoamerican Workshop, HCI-COLLAB 2023, Buenos Aires, Argentina, September 13–15, 2023, Revised Selected Papers [J]. Communications in Computer and Information Science, 2024, 1877 CCIS.	Conference abstract	Exclude	Agreed
192	24th International Conference abstract on Innovations for Community Services, I4CS 2024 [J]. Communications in Computer and Information Science, 2024, 2109 CCIS.	Conference abstract	Exclude	Agreed
193	25th International Conference abstract on Human-Computer InterOAion, HCII 2023 [J]. Communications in Computer and Information Science, 2024, 1958 CCIS.	Conference abstract	Exclude	Agreed
194	3rd International Conference abstract on Advanced Research in Technologies, Information, Innovation and Sustainability, ARTIIS 2023 [J]. Communications in Computer and Information Science, 2024, 1935 CCIS.	Conference abstract	Exclude	Agreed
195	Erratum: The Importance of OAivating FOAors in Physical OAivity Interventions for Older Adults Using Information and Communication Technologies: Review (JMIR Mhealth Uhealth (2023) 11: 1 (e42968) DOI: 10.2196/42968) [J]. JMIR mHealth and uHealth, 2024, 12(1).	Erratum	Exclude	Agreed
196	Technology and Symbolic Spectacle of Marking by Use [M]. Frugal Innovation and Innovative Creation. 2024: 99-132.	Age, GE, OA	Exclude	Agreed
197	54th Annual Meeting of the Popular Culture Association PCA-ACA [J]. The Journal of Popular Culture, 2024, 57(S1): 1-327.	Conference abstract	Exclude	Agreed
198	Systempathy—or How to Empathize with People and the System They Live In [M]. Inclusive By Design. 2024: 71-97.	Age, GE, OA	Exclude	Agreed
199	Forecasting Methods: Modeling, Selection, and Monitoring [M]. Business Forecasting. 2024: 163-257.	Age, GE, OA	Exclude	Agreed
200	Abstracts from HIVR4P 2024, the 5th HIV Research for Prevention Conference abstract, 6 – 10 October, Lima, Peru & Virtual [J]. Journal of the International AIDS Society, 2024, 27(S5): e26351.	Abstract	Exclude	Agreed
201	Winter meeting of the Anatomical Society, Nottingham 2023: A focus on anatomy education [J]. Journal of Anatomy, 2024, 244(2): 368-89.	Conference abstract	Exclude	Agreed
202	The Discipline of Information Excellence [M]. Digital Disciplines. 2024: 83-102.	Age, GE, OA	Exclude	Agreed
203	The Integration of Metaverse in Psychiatry and Mental Health [M]. Metaverse‐Based Digital Twins. 2024: 171-96.	Age, GE, OA	Exclude	Agreed
204	Strategies to Craft More Equitable Solutions [M]. Inclusive By Design. 2024: 99-123.	Age, GE, OA	Exclude	Agreed
205	Towards Transparent and Parsimonious Customer Data Collection [M]. New Frontiers of Customer Strategy. 2024: 81-98.	Age, GE, OA	Exclude	Agreed
206	Innovating with an Online Community [M]. The Creative Capabilities of Open Organizations. 2024: 153-84.	Age, GE, OA	Exclude	Agreed
207	Proposed Use Cases AI For High-ImpOA Nonprofit Initiatives [M]. Empower Your Nonprofit. 2024: 139-74.	Age, GE, OA	Exclude	Agreed
208	OPEN Summit 2024 Abstracts–Poster and Oral Presentations...OPEN Summit 2024, October 9, 2024, Toronto, Ontario [J]. Canadian Pharmacists Journal, 2025, 158(1): S1-S24.	Abstract	Exclude	Agreed
209	WarGEs and Their PrOAices Within Military Organizations [M]. Serious GEs and Innovation Gains. 2025: 149-68.	SG	Exclude	Agreed
210	Beyond Cybernetics and Lean [M]. Designing Intelligent Construction Projects. 2025: 163-93.	Age, GE, OA	Exclude	Agreed
211	Annotating Collaboratively [M]. Collaborative Annotation for Reliable Natural Language Processing. 2025: 1-75.	Age, GE, OA	Exclude	Agreed
212	Understanding the Metaverse – A Holistic Approach of a Rapprochement with the Marketing Domain [M]. From Industry 40 to Industry 60. 2025: 81-138.	Age, GE, OA	Exclude	Agreed
213	AI and the Importance of Brand in Banking [M]. AI and the Future of Banking. 2025: 115-31.	Age, GE, OA	Exclude	Agreed
214	The 10 Habits of Highly Experiential Brands [M]. Experiential Marketing. 2025: 155-71.	Age, GE, OA	Exclude	Agreed
215	Technological Change and Organization [M]. Technological Change. 2025: 87-133.	Age, GE, OA	Exclude	Agreed
216	Thinking About the Meaning of Innovation [M]. Innovation for Society. 2025: 1-27.	Chapter	Exclude	Agreed
217	Blockchain [M]. Transforming the Construction Industry with Blockchain. 2025: 105-25.	Chapter	Exclude	Agreed
218	Animal Cell Technology [M]. Advanced Fermentation and Cell Technology. 2025: 579-685.	Chapter	Exclude	Agreed
219	Aarnoudse-Moens C S H, Twilhaar E S, Oosterlaan J, et al. Executive Function Computerized Training in Very Preterm-Born Children: A Pilot Study [J]. GEs for health journal, 2018, 7(3): 175-81.	Age	Exclude	Agreed
220	Aartolahti E, Janhunen M, Katajapuu N, et al. Effectiveness of Gamification in Knee Replacement Rehabilitation: Protocol for a Randomized Controlled Trial With a Qualitative Approach [J]. JMIR research protocols, 2022, 11(11): e38434-e.	Protocol	Exclude	Agreed
221	Abbasabadi N, Ashayeri M. Occupant-Driven Urban Building Energy Efficiency via Ambient Intelligence [M]. Artificial Intelligence in Performance‐Driven Design. 2021: 187-209.	Chapter	Exclude	Agreed
222	Abbasi A Z, Azeem S, Farooq M U, et al. Engagement in educational GEs and quality of life in early and middle childhood: evidence from a developing country [J]. CURRENT PSYCHOLOGY, 2023, 42(22): 19386-400.	Age	Exclude	Agreed
223	Abdollahi H, Mollahosseini A, Lane J T, et al. A pilot study on using an intelligent life-like robot as a companion for elderly individuals with dementia and depression; Conference abstract of the IEEE-RAS International Conference abstract on Humanoid Robots, F, 2017 [C].	Nm	Exclude	Agreed
224	Abdul Hamid Alhassan R H, Haggerty C L, Fapohunda A, et al. Exploring the Use of Digital Educational Tools for Sexual and Reproductive Health in Sub-Saharan Africa: Review [J]. JMIR public health and surveillance, 2025, 11: e63309.	Review	Exclude	Agreed
225	Abdul Razakek N F S, Yusof Z Y M, Yusop F D, et al. Exploring Malaysian schoolchildren's perception of the advantages and disadvantages of the ToothPoly board GE: a qualitative study [J]. The Journal of clinical pediatric dentistry, 2024, 48(1): 101-10.	Age	Exclude	Agreed
226	Abedi E, Shamizanjani M, Moghadam F S, et al. Performance appraisal of knowledge workers in R and D centers using gamification [J]. Knowledge Management and E-Learning, 2018, 10(2): 196-216.	OA	Exclude	Agreed
227	Abellanoza C K Z. Rewind-Remind: Investigating How Gamification of Memory Tasks Can Evaluate Associative Memory Performance in Healthy, Older Adults [M]. 2017.	OA	Exclude	Agreed
228	Aberle I, Rendell P G, Rose N S, et al. The age prospective memory paradox: Young adults may not give their best outside of the lab [J]. Developmental Psychology, 2010, 46(6): 1444-53.	Age	Exclude	Agreed
229	Abhishek K L, Niranjanamurthy M, Aric S, et al. Developing an Intelligent Resume Screening Tool With AI-Driven Analysis and Recommendation Features [J]. Applied AI Letters, 2025, 6(2): e116.	OA	Exclude	Agreed
230	Ables J L, Israel L, Wood O, et al. A Phase 1 single ascending dose study of pure oral harmine in healthy volunteers [J]. Journal of psychopharmacology (Oxford, England), 2024, 38(10): 911-23.	OA	Exclude	Agreed
231	Aboalshamat K, Khayat A, Halwani R, et al. The effects of gamification on antimicrobial resistance knowledge and its relationship to dentistry in Saudi Arabia: a randomized controlled trial [J]. BMC public health, 2020, 20(1): 680.	OA	Exclude	Agreed
232	Abraham O, McCarthy T J, Zaborek J. Assessing the ImpOA of a Serious GE (MedSMARxT: Adventures in PharmaCity) in Improving Opioid Safety Awareness Among Adolescents and Parents: Quantitative Study [J]. JMIR formative research, 2023, 7: e51812.	SG	Exclude	Agreed
233	Abraham O, Nixon G A, Seitz L L. Parents' Perceptions of a Serious GE for Educating Families on Prescription Opioid Safety: Qualitative Pilot Study of MedSMARxT: Adventures in PharmaCity [J]. JMIR serious GEs, 2023, 11: e49382.	SG	Exclude	Agreed
234	Abraham O, Szela L, Khan M, et al. Exploring Middle School Students' Perspectives on Using Serious GEs for Cancer Prevention Education: Focus Group Study [J]. JMIR serious GEs, 2022, 10(1).	SG	Exclude	Agreed
235	Abramenka-Lachheb V, Lachheb A, Ozogul G. Value-sensitive design in the praxis of instructional design: A view of designers in situ [J]. British Journal of Educational Technology, 2025, n/a(n/a).	OA	Exclude	Agreed
236	Abramov A. Cyber Risk Role in Governance Model and Compliance Framework [M]. Governance, Compliance, and Supervision in the Capital Markets. 2024: 129-55.	Chapter	Exclude	Agreed
237	Abreu D C Z. Jogos e Gamificação no Processo de Ensino-aprendizagem da Matemática no 3º Ciclo [M]. 2021.	NE	Exclude	Agreed
238	Abreu J C A Z. A Virtual Agent to Sustaining Children's Engagement in Language Learning [M]. 2016.	Age	Exclude	Agreed
239	Acevedo A L Z. Teacher Perceptions on Gamification: A Phenomenological Qualitative Study Exploring the Use of GEs in Grades 1–5 [M]. 2020.	Age	Exclude	Agreed
240	Adam M, Reinelt A, Roethke K. Gamified monetary reward designs: Offering certain versus chance-based rewards [J]. Information Systems Journal, 2023, 33(6): 1426-54.	OA	Exclude	Agreed
241	Adamovich S V, Mathai A, Fluet G G, et al. Design of a complex virtual reality simulation to train finger motion for persons with hemiparesis: A proof of concept study [J]. Journal of neuroengineering and rehabilitation, 2009, 6(1).	SG	Uncertain/Exclude	Resolved
242	Aderman C M, Deiner M, Gupta M, et al. Dichoptic virtual reality therapy for amblyopia in adults [J]. INVESTIGATIVE OPHTHALMOLOGY & VISUAL SCIENCE, 2015, 56(7).	Age	Exclude	Agreed
243	Adery L H, Ichinose M, Torregrossa L J, et al. The acceptability and feasibility of a novel virtual reality based social skills training GE for schizophrenia: Preliminary findings [J]. Psychiatry research, 2018, 270: 496-502.	OA	Exclude	Agreed
244	Adetunji R O, Ade-Ibijola A. Unlocking Learning: Investigating the Replayability of Educational GEs [J]. International Journal of Computer GEs Technology, 2024, 2024(1): 5876780.	OA	Exclude	Agreed
245	Adida M, Clark L, Pomietto P, et al. Lack of insight may predict impaired decision making in manic patients [J]. Bipolar Disorders, 2008, 10(7): 829-37.	OA	Exclude	Agreed
246	Adinda K S, Niwanputri G S. Designing for Financial Literacy: How Adolescent Learning through a Mobile Application; Conference abstract of the Conference abstract - 2021 8th International Conference abstract on Advanced Informatics: Concepts, Theory, and Application, ICAICTA 2021, F, 2021 [C].	Age	Exclude	Agreed
247	Adinolf S, Türkay S. Differences in Player Experiences of Need SatisfOAion Across Four GEs; Conference abstract of the 12th Digital GEs Research Association International Conference abstract, DiGRA 2019, F, 2019 [C].	OA	Exclude	Agreed
248	Adriaans D J M, Dierick-Van Daele A T M, Van Bakel M J H M, et al. Digital self-management support tools in the care plan of patients with cancer: Review of randomized controlled trials [J]. Journal of medical Internet research, 2021, 23(6).	Review	Exclude	Agreed
249	Afonso L, Rodrigues R, Reis E, et al. Fammeal: A Gamified Mobile Application for Parents and Children to Help Healthcare Centers Treat Childhood Obesity [J]. IEEE TransOAions on GEs, 2020, 12(4): 351-60.	Age	Exclude	Agreed
250	Agarwal A K, Waddell K J, Small D S, et al. Effect of Gamification With and Without Financial Incentives to Increase Physical OAivity Among Veterans Classified as Having Obesity or Overweight: A Randomized Clinical Trial [J]. JAMA network open, 2021, 4(7): e2116256.	Age	Exclude	Agreed
251	Agarwal N, Andrist S, Bohus D, et al. Reports on the 2015 AAAI Spring Symposium Series [J]. AI Magazine, 2015, 36(3): 113-9.	Conference abstract	Exclude	Agreed
252	Agbenorxevi C D, Hevi S S, Malcalm E, et al. Gamified Problem Gambling and Psychological Distress: The Mediated-Moderated Roles of Cognitive and Economic Motives [J]. Journal of gambling studies, 2023, 39(3): 1355-70.	OA	Exclude	Agreed
253	Agbo C E, Agu M C, Ogieuhi I J, et al. The role of digital tools in enhancing antiretroviral therapy adherence among adolescents and young adults with HIV: a Review of randomized controlled trials [J]. BMC INFECTIOUS DISEASES, 2025, 25(1).	Review	Exclude	Agreed
254	Agras-Guardia M, Martinez-Torres S, Granado-Font E, et al. Effectiveness of an App for tobacco cessation in pregnant smokers (TOBBGEST): study protocol [J]. BMC pregnancy and childbirth, 2022, 22(1).	Protocol	Exclude	Agreed
255	Agtarap T, Adair L, Schmitt D. Mindset and Sexual Health: Does Mindset ImpOA Receptiveness to Sexuality Education Curricula? [J]. SEXUALITY RESEARCH And SOCIAL POLICY, 2024.	OA	Exclude	Agreed
256	Agterbos M, Aldershoff F, Cawley O, et al. Developing health technology innovators: A collaborative learning approach; Conference abstract of the IEEE Global Engineering Education Conference abstract, EDUCON, F, 2019 [C].	Conference abstract	Exclude	Agreed
257	Aguiar M, Cejudo A, Epelde G, et al. An approach to boost adherence to self-data reporting in mHealth applications for users without specific health conditions [J]. BMC medical informatics and decision making, 2025, 25(1): 16.	OA	Exclude	Agreed
258	Aguilar V S, Van De Gronde J J, Lamoth C J C, et al. Visual data exploration for balance quantification in real-time during exergaming [J]. PloS one, 2017, 12(1).	SG	Uncertain/Exclude	Resolved
259	Aguilar-Zambrano J, Wilches-Luna E C, Asencio-Santofimio H, et al. UBICU: A Gamified Respiratory Incentive System for Pulmonary Re-Expansion [J]. IEEE ACCESS, 2025, 13: 15244-52.	OA	Uncertain/Exclude	Resolved
260	Ahmad F, Boumaiza A, Sanfilippo A, et al. A Detailed Comprehensive Role of Digital Technologies in Green Finance Initiative for Net-Zero Energy Transition [J]. Advanced Energy and Sustainability Research, 2025, n/a(n/a): 2500066.	OA	Exclude	Agreed
261	Ahmad F, Luo Z, Ahmed Z, et al. Behavioral profiling: a generationwide study of players' experiences during brain GEs play [J]. INTEROAIVE LEARNING ENVIROndENTS, 2023, 31(3): 1265-78.	Age	Exclude	Agreed
262	Ahmad F, Zongwei L, Ahmed Z, et al. Behavioral profiling: a generationwide study of players' experiences during brain GEs play [J]. InterOAive Learning Environdents, 2023, 31(3): 1265-78.	Age	Exclude	Agreed
263	Ahmadi F, Lucero A. Gaming the System: A Fun Continuous Glucose Monitor Interface Improves Glycemic Outcomes for Children [J]. Journal of diabetes science and technology, 2025, 19(3): 836-42.	Age	Exclude	Agreed
264	Ahmadian S, Brevik L M, Öhrn E. Adventures with Anxiety: Gender bias in using a digital GE for teaching vocational English [J]. Journal of Computer Assisted Learning, 2024, 40(6): 2715-34.	OA	Exclude	Agreed
265	Ahmed A A A, Sayed B T, Wekke I S, et al. An Empirical Study on the Effects of Using Kahoot as a GE-Based Learning Tool on EFL Learners' Vocabulary Recall and Retention [J]. Education Research International, 2022, 2022(1): 9739147.	OA	Exclude	Agreed
266	Ahmed Dahri N, Yahaya N, Al-Rahmi W M, et al. The Effect of AI Gamification on Students' Engagement and Academic Achievement in Malaysia: SEM Analysis Perspectives [J]. IEEE ACCESS, 2025, 13: 70791-810.	Age	Exclude	Agreed
267	Ahmed S, Jabur A, Powers B. Truth or Dare the Geriatrician Way: Utilizing gamification to enhance learning [J]. Journal of the American Geriatrics Society, 2020, 70: S138-S.	OA	Exclude	Agreed
268	Ahn S J G, Johnsen K, Ball C. Points-Based Reward Systems in Gamification ImpOA Children's Physical OAivity Strategies and Psychological Needs [J]. Health education & behavior : the official publication of the Society for Public Health Education, 2019, 46(3): 417-25.	Age	Exclude	Agreed
269	Ahola R, Pyky R, Jämsä T, et al. Gamified physical OAivation of young men--a Multidisciplinary Population-Based Randomized Controlled Trial (MOPO study) [J]. BMC public health, 2013, 13: 32.	Age	Exclude	Agreed
270	Aibar-Almazan A, Castellote-Caballero Y, Carcelen-Fraile M d C, et al. Gamification in the classroom: Kahoot! As a tool for university teaching innovation [J]. Frontiers in psychology, 2024, 15.	OA	Exclude	Agreed
271	Aidoo-Frimpong G, Adekunle T, Thomas S, et al. Playing for understanding: The impOA of interOAive gaming on young adults' sexual health education [J]. Public Health (Elsevier), 2025, 242: 58-64.	Age	Exclude	Agreed
272	Aivazyan T A, Zaitsev V P, Khramelashvili V V, et al. Psychophysiological interrelations and reOAivity charOAeristics in hypertensives [J]. Health psychology : official journal of the Division of Health Psychology, American Psychological Association, 1988, 7 Suppl: 139-44.	Nm	Exclude	Agreed
273	Ajay K, Azevedo L B, Haste A, et al. App-based oral health promotion interventions on modifiable risk fOAors associated with early childhood caries: A Review [J]. Frontiers in oral health, 2023, 4: 1125070-.	Review	Exclude	Agreed
274	Akbar G, Tandra V, Qomariyah N N. Skyrim GE Mods Endorsement Prediction with Machine Learning; Conference abstract of the 2021 International Seminar on Machine Learning, Optimization, and Data Science, ISMODE 2021, F, 2022 [C].	OA	Exclude	Agreed
275	Akdag M A, Menekseoglu A K, Segmen H, et al. Measuring tOAile sensitivity and mixed-reality-assisted exercise for carpal tunnel syndrome by ultrasound mid-air haptics [J]. FRONTIERS IN NEUROSCIENCE, 2024, 18.	GE	Uncertain/Exclude	Resolved
276	Akdemir N, Malik R F, Walters T, et al. Using Gamification to Understand Accreditation in Postgraduate Medical Education [J]. Journal of graduate medical education, 2019, 11(4 Suppl): 207-10.	OA	Exclude	Agreed
277	Aksoy M, Hunter S, Asghar A U R, et al. A randomised controlled pilot trial protocol for patient led cognitive gamified training during haemodialysis [J]. Scientific reports, 2024, 14(1).	Protocol	Exclude	Agreed
278	Al Mahmud A, Mubin O, Octavia J R, et al. Affective tabletop GE: A new gaming experience for children; Conference abstract of the Tabletop 2007 - 2nd Annual IEEE International Workshop on Horizontal InterOAive Human-Computer Systems, F, 2007 [C].	Age	Exclude	Agreed
279	Al-Ahmadi F, Reid N. Scientific thinking. Can it be taught? [J]. Journal of Science Education, 2012, 13(1): 18-24.	OA	Exclude	Agreed
280	Alakus T B, Turkoglu I. EEG-Based Emotion Estimation with Different Deep Learning Models; Conference abstract of the UBMK 2019 - Conference abstract, 4th International Conference abstract on Computer Science and Engineering, F, 2019 [C].	OA	Exclude	Agreed
281	Alam M I, Malone L, Nadolny L, et al. Investigating the impOA of a gamified learning analytics dashboard: Student experiences and academic achievement [J]. Journal of Computer Assisted Learning, 2023, 39(5): 1436-49.	OA	Exclude	Agreed
282	Albadan J, Gaona P, Montenegro C. Assessment Model in a Selection Process Based In Gamification [J]. IEEE LATIN AMERICA TRANSOAIONS, 2016, 14(6): 2789-94.	OA	Exclude	Agreed
283	Albadan Romero J, Garcia Gaona P A, Montenegro Marin C. Assessment model in a selection process based in gamification [J]. IEEE Latin America TransOAions, 2016, 14(6): 2789-94.	OA	Exclude	Agreed
284	Albadán Romero J Z. CharOAerization Model for Non-programmed Decision-Making Processes through Gamification [M]. 2016.	OA	Exclude	Agreed
285	Albayrak M S, Oner A, Atakli I M, et al. Personalized training in fast-food restaurants using augmented reality glasses; Conference abstract of the Conference abstract - 2019 International Symposium on Educational Technology, ISET 2019, F, 2019 [C].	OA	Exclude	Agreed
286	Albeanu S, Munteanu R, Brabiescu L C, et al. Lower limbs asymmetries in the agility and explosive strength in male football players [J]. Baltic Journal of Health and Physical OAivity, 2021, 13(6): 123-9.	Nm	Exclude	Agreed
287	Alberto Aguilar-Lazcano C, Janet Rechy-Ramirez E, Hu H, et al. InterOAion Modalities Used on Serious GEs for Upper Limb Rehabilitation: A Review [J]. GEs for health journal, 2019, 8(5): 313-25.	Review	Exclude	Agreed
288	Alberts C, Stevenson C. The implementation of interOAive case study videos [J]. Journal of Food Protection, 2015, 78(Suppl. A): 113-.	OA	Exclude	Agreed
289	Albízuri Prado F, Sánchez A, Feito M, et al. Fever and Multiple Eschars After an African Safari: Report of Three Cases [J]. Pediatric Dermatology, 2017, 34(4): e179-e81.	Case report	Exclude	Agreed
290	Aldosari M, Sanderson M, Tam A, et al. Understanding collaborative search for places of interest [J]. Journal of the Association for Information Science and Technology, 2016, 67(6): 1331-44.	OA	Exclude	Agreed
291	Alebaikan R, Alajlan H, Almassaad A, et al. Experiences of Middle School Programming in an Online Learning Environdent [J]. BEHAVIORAL SCIENCES, 2022, 12(11).	Age	Exclude	Agreed
292	Alessandro G, Andrea S, Gabriele B. Crafting a healthier future: exploring the nexus of product design, digital innovations and dynamic marketing for obesity prevention. A literature review [J]. British Food Journal, 2024, 126(7): 2668-85.	Review	Exclude	Agreed
293	Alexander B, Blazquez M, Chrimes C, et al. The role of immersive spaces on the customer experience: An exploration of fashion metaverses [J]. Psychology & Marketing, 2025, 42(2): 539-53.	OA	Exclude	Agreed
294	Alexander D, Thrasher M, Hughley B, et al. Gamification as a tool for resident education in otolaryngology: A pilot study [J]. The Laryngoscope, 2019, 129(2): 358-61.	OA	Exclude	Agreed
295	Alfares N S. Investigating the Efficacy of Wordwall Platform in Enhancing Vocabulary Learning in Saudi EFL Classroom [J]. International Journal of GE-Based Learning, 2025, 15(1).	OA	Exclude	Agreed
296	Alghamdi J, Holland C. GE-play: Effects of online gamified and GE-based learning on dispositions, abilities and behaviours of primary learners; Conference abstract of the IFIP Advances in Information and Communication Technology, F, 2017 [C].	Age	Exclude	Agreed
297	Alhassan R H A H, Haggerty C L, Fapohunda A, et al. Exploring the Use of Digital Educational Tools for Sexual and Reproductive Health in Sub-Saharan Africa: Review [J]. JMIR public health and surveillance, 2025, 11.	Review	Exclude	Agreed
298	Ali A S, Arumugam A, Kumaran S D. Effectiveness of an intensive, functional, gamified Rehabilitation program in improving upper limb motor function in people with stroke: A protocol of the EnteRtain randomized clinical trial [J]. Contemporary clinical trials, 2021, 105.	Protocol	Exclude	Agreed
299	Alibrahim M S. Physical OAivity across days of week, video GEs, and laptop use are more likely to influence weight gain among Saudi Youth [J]. Frontiers in sports and OAive living, 2022, 4.	Age	Exclude	Agreed
300	Alimova Z, Abylkassymova A, Zhadrayeva L. Methodology for specialized teaching of the subject "Algebra and Beginnings of Analysis" for high school students [J]. Scientific Herald of Uzhhorod University Series Physics, 2024, (55): 2454-66.	Age	Exclude	Agreed
301	Almazyad R A Z. Gender Differences, Age Differences, and the Relationship Between Time Spent Playing Video GEs and Cognitive, Affective, and Behavioral Engagement [M]. 2022.	OA	Exclude	Agreed
302	Aljuffali L A, Alnaim L, Alfakhri A, et al. Assessing Nontechnical Skills in Senior Pharmacy Students Using an Innovative Simulation Setting [J]. American journal of pharmaceutical education, 2023, 87(5): 100047.	Age	Exclude	Agreed
303	Al-Khiami M I, Jaeger M, Soleimani S M, et al. Enhancing concrete structures education: ImpOA of virtual reality on motivation, performance and usability for undergraduate engineering students [J]. Journal of Computer Assisted Learning, 2024, 40(1): 306-25.	Age	Exclude	Agreed
304	Allan K, McCulloch H, Ruether K, et al. Acceptability and Effectiveness of a Novel, Video-Based CPR and AED Education Program in Canadian Schools [J]. Circulation, 2024, 150.	Age	Exclude	Agreed
305	Allen J M U, Chu J T W, Umutoniwase C, et al. Online gaming and wellbeing among Pacific youth: a scoping review [J]. JOURNAL OF THE ROYAL SOCIETY OF NEW ZEALAnd, 2025.	Review	Exclude	Agreed
306	Allen P, Garman J, Calvert I, et al. Reading in multimodal environdents: Assessing legibility and accessibility of typography for television; Conference abstract of the ASSETS'11: Conference abstract of the 13th International ACM SIGACCESS Conference abstract on Computers and Accessibility, F, 2011 [C].	OA	Exclude	Agreed
307	Allen R. America's army and the military recruitment and management of 'talent': An interview with Colonel Casey Wardynski [J]. Journal of Gaming and Virtual Worlds, 2014, 6(2): 179-91.	Interview	Exclude	Agreed
308	Allsop Y. Assessing computational thinking process using a multiple evaluation approach [J]. International Journal of Child-Computer InterOAion, 2019, 19: 30-55.	Age	Exclude	Agreed
309	Alma'ariz S, Hadiprakoso R B, Qomariasih N. Soceng Warriors: GE-Based Learning to Increase Security Awareness Against Social Engineering Attacks; Conference abstract of the Proceeding - IEEE 8th Information Technology International Seminar, ITIS 2022, F, 2022 [C].	OA	Exclude	Agreed
310	Almars A M, Almaliki M, Noor T H, et al. HANN: Hybrid Attention Neural Network for Detecting Covid-19 Related Rumors [J]. IEEE ACCESS, 2022, 10: 12334-44.	OA	Exclude	Agreed
311	Almazyad R A Z. Gender Differences, Age Differences, and the Relationship Between Time Spent Playing Video GEs and Cognitive, Affective, and Behavioral Engagement [M]. 2022.	OA	Exclude	Agreed
312	Almeida C, Azevedo J, Gregorio M J, et al. Parental prOAices, preferences, skills and attitudes on food consumption of pre-school children: Results from Nutriscience Project [J]. PloS one, 2021, 16(5).	Age	Exclude	Agreed
313	Almeida C, Azevedo J, Rio M J G, et al. Parental prOAices, preferences, skills and attitudes on food consumption of pre-school children: Results from Nutriscience Project [J]. PloS one, 2021, 16(5 May).	Age	Exclude	Agreed
314	Almeida R, Sousa E, Machado D, et al. Analysis of the InterOAion between Humans and Autonomous Vehicles Equipped with External Human-Machine Interfaces: The Effect of an Experimental Reward Mechanism on Pedestrian Crossing Behavior in a Virtual Environdent [J]. SUSTAINABILITY, 2024, 16(8).	OA	Exclude	Agreed
315	Almusharraf N, Aljasser M, Dalbani H, et al. Gender differences in utilizing a GE-based approach within the EFL online classrooms [J]. Heliyon, 2023, 9(2).	OA	Exclude	Agreed
316	Alomari K M Z. Predicting Mobile GE Success Using Data Analytics [M]. 2017.	OA	Exclude	Agreed
317	Alonso-Fernandez D, Gutierrez-Sanchez A, Portela-Pino I, et al. Evaluation of Applications for Mobile Devices on the PrOAice of Physical Exercise in Adolescents [J]. APPLIED SCIENCES-BASEL, 2022, 12(6).	Age	Exclude	Agreed
318	Alonso-Martinez A M, Legarra-Gorgonon G, Garcia-Alonso Y, et al. Gamified family-based health exercise intervention to improve adherence to 24-h movement behaviors recommendations in children: "3, 2, 1 Move on Study" [J]. Trials, 2023, 24(1).	Age	Exclude	Agreed
319	Alrobai A, Algashami A, Dogan H, et al. COPE.er method: Combating digital addiction via online peer support groups [J]. International journal of environdental research and public health, 2019, 16(7).	OA	Exclude	Agreed
320	Alsalman D M, Ali Z B, Alnosaier Z, et al. Caregiver's Opinions on the Design of the Screens of a Future Gamified Mobile Application for Self-Management of Type 1 Diabetes in Children in Saudi Arabia [J]. International Journal of Telemedicine and Applications, 2021, 2021.	Age	Exclude	Agreed
321	Alt M. Visual fast mapping in school-aged children with specific language impairment [J]. Topics in Language Disorders, 2013, 33(4): 328-46.	Age	Exclude	Agreed
322	Althunibat A, Alzyadat W, Almarashdeh I, et al. Learning Experience of Students Using the Learning Management System: User's Perspective on the Use of Moodle in the University of Jordan [J]. Advances in Human-Computer InterOAion, 2023, 2023(1): 6659245.	OA	Exclude	Agreed
323	AltindaĞ KumaŞ Ö, DelİMehmet Dada Ş, SÜMer Dodur H M. Enhancing Phonological Awareness Skills in Students With Intellectual Disability Through Digital Gaming Intervention [J]. Journal of Computer Assisted Learning, 2025, 41(3): e70038.	Age	Exclude	Agreed
324	Altmeyer M, Lessel P. The importance of social relations for well-being change in old age – Do GE preferences change as well?; Conference abstract of the CEUR Workshop Conference abstract, F, 2017 [C].	Conference abstract	Exclude	Agreed
325	Altmeyer M, Lessel P, Krüger A. Investigating gamification for seniors aged 75,; Conference abstract of the DIS 2018 - Conference abstract of the 2018 Designing InterOAive Systems Conference abstract, F, 2018 [C].	Conference abstract	Exclude	Agreed
326	Altweck L, Tomczyk S. Ecological Momentary Assessment of Parental Well-Being and Time Use: Mixed Methods Compliance and Feasibility Study [J]. JMIR formative research, 2025, 9: e67451.	Age	Exclude	Agreed
327	Alvares G A, Chen N T M, Notebaert L, et al. Brief social attention bias modification for children with autism spectrum disorder [J]. Autism research : official journal of the International Society for Autism Research, 2019, 12(3): 527-35.	Age	Exclude	Agreed
328	Alvarez J, Irrmann O, Djaouti D, et al. Design GEs and GE Design: Relations Between Design, Codesign and Serious GEs in Adult Education [M]. From UXD to LivXD. 2019: 229-53.	SG	Exclude	Agreed
329	Alvarez-Bermejo J A, Belmonte-Urena L J, Martos-Martinez A, et al. System to Detect Racial-Based Bullying through Gamification [J]. Frontiers in psychology, 2016, 7.	OA	Exclude	Agreed
330	Alves R S Z. Teenpower: Plataforma mHealth Para a Prevenção da Obesidade Usando Gamification Para Promover o Exercício Físico [M]. 2021.	NE	Exclude	Agreed
331	Al-Washmi R Z. Engagement and collaboration in the effectiveness of GEs for learning primary school mathematics [J]. 2016.	Age	Exclude	Agreed
332	Alzheimer's A. Neuroscience Next 2020 Abstracts [J]. Alzheimer's & Dementia, 2020, 16(S12): e12278.	Abstracts	Exclude	Agreed
333	Amaro A C, Oliveira L. Amiais@SL: A Metaverse Simulator to Support Playful Engagement in Learning About Cultural Heritage [M]. Springer Series in Design and Innovation. 2024: 651-64.	OA	Exclude	Agreed
334	Ambros-Antemate J F, Beristain-Colorado M D P, Vargas-Trevino M, et al. Improving Adherence to Physical Therapy in the Development of Serious GEs: Conceptual Framework Design Study [J]. JMIR formative research, 2023, 7: e39838-e.	SG	Exclude	Agreed
335	Amer N A, Abdelrazek S, Eladrosy W, et al. Computer-Based Cognitive Behavioral Therapy Intervention for Depression, Anxiety, and Stress Disorders: A Review [J]. International Journal of Cognitive Therapy, 2024, 17(4): 885-918.	Review	Exclude	Agreed
336	Amer N A, Shohieb S M, Eladrosy W, et al. A gamified cognitive behavioral therapy for Arabs to reduce symptoms of depression and anxiety: A case study research [J]. Digital health, 2024, 10: 20552076241263317.	OA	Exclude	Agreed
337	Amit M, Chukoskie L, Skalsky A J, et al. Flexible Pressure Sensors for Objective Assessment of Motor Disorders [J]. Advanced Functional Materials, 2020, 30(20): 1905241.	Device	Exclude	Agreed
338	Amjad K, Ishaq K, Nawaz N A, et al. Unlocking Cybersecurity: A GE-Changing Framework for Training and Awareness—A Review [J]. Human Behavior and Emerging Technologies, 2025, 2025(1): 9982666.	Review	Exclude	Agreed
339	Ammann-Reiffer C, Klay A, Keller U. Virtual Reality as a Therapy Tool for Walking OAivities in Pediatric Neurorehabilitation: Usability and User Experience Evaluation [J]. JMIR serious GEs, 2022, 10(3).	Age	Exclude	Agreed
340	Ammar A, Bouaziz B, Trabelsi K, et al. Applying digital technology to promote OAive and healthy confinement lifestyle during pandemics in the elderly [J]. Biology of sport, 2021, 38(3): 391-6.	Review	Exclude	Agreed
341	Amo V, Lieder F. Evaluating the Effectiveness of InsightApp for Anxiety, Valued OAion, and Psychological Resilience: Longitudinal Randomized Controlled Trial [J]. JMIR mental health, 2025, 12: e57201.	OA	Exclude	Agreed
342	Amo V, Prentice M, Lieder F. A Gamified Mobile App That Helps People Develop the Metacognitive Skills to Cope With Stressful Situations and Difficult Emotions: Formative Assessment of the InsightApp [J]. JMIR formative research, 2023, 7: e44429-e.	OA	Exclude	Agreed
343	Amzalag M, Kadusi D, Peretz S. Enhancing Academic Achievement and Engagement Through Digital GE-Based Learning: An Empirical Study on Middle School Students [J]. JOURNAL OF EDUCATIONAL COMPUTING RESEARCH, 2024, 62(5): 1209-33.	Age	Exclude	Agreed
344	An N, Hu E, Guo Y, et al. Digital Mahjong System: Towards Precise Cognitive Assessment with IoT Technologies; Conference abstract of the Lecture Notes in Computer Science (including subseries Lecture Notes in Artificial Intelligence and Lecture Notes in Bioinformatics), F, 2022 [C].	OA	Exclude	Agreed
345	An S, Cheung C F, Lo Y T. Improving Older Adults' Technology Adoption on Mobile Map: A Gamification Approach [J]. International Journal of Human-Computer InterOAion, 2024.	OA	Exclude	Agreed
346	An S, Cheung C F, Willoughby K W. A gamification approach for enhancing older adults' technology adoption and knowledge transfer: A case study in mobile payments technology [J]. Technological Forecasting and Social Change, 2024, 205.	Case report	Exclude	Agreed
347	Ancker J S, Chan C, Kukafka R. InterOAive graphics for expressing health risks: development and qualitative evaluation [J]. Journal of health communication, 2009, 14(5): 461-75.	OA	Exclude	Agreed
348	Ancona A, Corea F, Lombardo C, et al. Serious GEs in child and adolescent health education campaigns: a Review [J]. Annali dell'Istituto Superiore di Sanita, 2024, 60(4): 274-82.	Review , SG	Exclude	Agreed
349	Anderle F, Cattoni A, Venuti P, et al. Exploring the impOA and acceptability of gamified tools to address educational needs in decoding and writing skills: A pilot study [J]. Research in developmental disabilities, 2025, 160: 104967.	Age	Exclude	Agreed
350	Anders P, Bengtson E I, Grønvik K B, et al. Balance Training in Older Adults Using ExerGEs: GE Speed and Cognitive Elements Affect How Seniors Play [J]. Frontiers in sports and OAive living, 2020, 2: 54.	SG	Exclude	Agreed
351	Anderson A, Giddens E, Tiego J, et al. Leveraging Online Treatment to Re-examine the Association Between Alcohol Use and Disinhibition [J]. Psicothema, 2024, 36(1): 15-25.	OA	Exclude	Agreed
352	Anderson K C, Wallach K A, Grimes M. The anti-consumption journey: Unplugging for improved well-being [J]. Journal of Consumer Behaviour, 2024, 23(6): 3152-74.	OA	Exclude	Agreed
353	Anderson T, Prue G, McDowell G, et al. Co-design and evaluation of a digital serious GE to promote public awareness about pancreatic cancer [J]. BMC public health, 2024, 24(1).	SG	Exclude	Agreed
354	Andrade Da Silva Junior J L, Biduski D, Bellei E A, et al. A Bowling ExerGE to Improve Functional Capacity in Older Adults: Co-Design, Development, and Testing to Compare the Progress of Playing Alone Versus Playing With Peers [J]. JMIR serious GEs, 2021, 9(1).	SG	Exclude	Agreed
355	Andrade-Romo Z, Chavira-Razo L, Buzdugan R, et al. Hot, horny and healthy-online intervention to incentivize HIV and sexually transmitted infections (STI) testing among young Mexican MSM: a feasibility study [J]. mHealth, 2020, 6: 28.	Age	Exclude	Agreed
356	André F, Broman N, Håkansson A, et al. Gaming addiction, problematic gaming and engaged gaming – Prevalence and associated charOAeristics [J]. Addictive Behaviors Reports, 2020, 12.	OA	Exclude	Agreed
357	Andreeva A, Melnikov A, Skvortsov D, et al. Postural stability in athletes: The role of sport direction [J]. Gait and Posture, 2021, 89: 120-5.	Nm	Exclude	Agreed
358	Andrez B, Homem P M, Pinto M M. SOS Museum, a Gamified Learning App for Cultural Heritage Preservation Tailored for School Visits: Observational Insights [J]. WSEAS TransOAions on Environdent and Development, 2024, 20: 331-8.	Age	Exclude	Agreed
359	Andringa R, Harell E R, Dieciuc M, et al. Older Adults' Perceptions of Video GE Training in the Intervention Comparative Effectiveness for Adult Cognitive Training (ICE-OA) Clinical Trial: An Exploratory Analysis; Conference abstract of the Lecture Notes in Computer Science (including subseries Lecture Notes in Artificial Intelligence and Lecture Notes in Bioinformatics), F, 2019 [C].	Conference abstract	Exclude	Agreed
360	Angafor G N, Yevseyeva I, He Y. GE-based learning: A review of tabletop exercises for cybersecurity incident response training [J]. SECURITY And PRIVACY, 2020, 3(6): e126.	Review	Exclude	Agreed
361	Anhas J V L Z. Plataforma de Suporte a uma Aprendizagem Personalizada Integrando Recursos Educativos Digitais [M]. 2014.	NE	Exclude	Agreed
362	Anikamadu O, Ezechi O, Engelhart A, et al. Expanding Youth-Friendly HIV Self-Testing Services During the COVID-19 Pandemic: Qualitative Analysis of a Crowdsourcing Open Call in Nigeria [J]. JMIR formative research, 2024, 8: e46945.	Age	Exclude	Agreed
363	Anlacan V M M, Panganiban A C F, Jamora R D G, et al. Suroy-Suroy: An Immersive Virtual Reality Therapy GE for Persons Living with Dementia in the Philippines; Conference abstract of the Communications in Computer and Information Science, F, 2024 [C].	SG	Exclude	Agreed
364	Ansong E, Barnor N B J, Boateng S L. Independent or Freelance Mobile Application Development in Ghana: Unraveling Opportunities and Challenges [J]. THE ELECTRONIC JOURNAL OF INFORMATION SYSTEMS IN DEVELOPING COUNTRIES, 2025, 91(1): e12353.	OA	Exclude	Agreed
365	Antequera-Barroso J A, Revuelta-Domínguez F I, Antequera J G. Similarities in Procedures Used to Solve Mathematical Problems and Video GEs [J]. Education Sciences, 2022, 12(3).	OA	Exclude	Agreed
366	Antipov D A, Tarasova L V, Antipov A V. IndIVIDUALIZATION OF TRAINING CLASSES FOR CHILDREN AGED 5-6 IN THE PROCESS OF MASTERING THE BASIC TECHNICAL ELEMENTS OF FOOTBALL [J]. Teoriya i Praktika Fizicheskoy Kultury, 2025, 2025(1): 6-7.	Age	Exclude	Agreed
367	Antzaka A, Lallier M, Meyer S, et al. Enhancing reading performance through OAion video GEs: The role of visual attention span [J]. Scientific reports, 2017, 7(1).	OA	Exclude	Agreed
368	Aparício A C Z. Gamificação e a Utilização do Videojogo na Educação: Jogo Para Treino das Operações Fundamentais da Matemática [M]. 2018.	NE	Exclude	Agreed
369	Aponte E A, Taylor K I, Wolfer A M, et al. PRELIMINARY PSYCHOMETRIC and CLINICAL VALIDATION of VISUOSPATIAL WORKING MEMORY DEFICITS in EARLY ALZHIMER'S DISEASE MEASURED with A SMARTPHONE BASED DIGITAL ASSESSMENT [J]. Journal of Prevention of Alzheimer's Disease, 2022, 9: S194-S5.	OA	Exclude	Agreed
370	Apostolakis K C, Kaza K, Psaltis A, et al. Path of trust: A prosocial co-op GE for building up trustworthiness and teamwork; Conference abstract of the Lecture Notes in Computer Science (including subseries Lecture Notes in Artificial Intelligence and Lecture Notes in Bioinformatics), F, 2016 [C].	OA	Exclude	Agreed
371	Arakawa T, Yamada A, Sugimori J. Development and Evaluation of a GE to Foster Sustainable Self-Help and Mutual Help Education for Disaster Prevention [J]. Sustainability (Switzerland), 2024, 16(19).	OA	Exclude	Agreed
372	Araújo J, Pestana G. A framework for social well-being and skills management at the workplace [J]. International Journal of Information Management, 2017, 37(6): 718-25.	OA	Exclude	Agreed
373	Araujo-Junior R, Bodzin A. Supporting Watershed Literacy with a Desktop Virtual Reality Exploration GE; Conference abstract of the Conference abstract of 2022 8th International Conference abstract of the Immersive Learning Research Network, iLRN 2022, F, 2022 [C].	OA	Exclude	Agreed
374	Arbeau K, Thorpe C, Stinson M, et al. The meaning of the experience of being an online video GE player [J]. Computers in Human Behavior Reports, 2020, 2.	OA	Exclude	Agreed
375	Arbianingsih n, Rustina Y, Krianto T, et al. Developing a health education GE for preschoolers: What should we consider? [J]. Enfermería Clínica, 2018, 28: 1-4.	Age	Exclude	Agreed
376	Arboix-Alió J, Buscà B, Peña J, et al. Situational and GE Variables in Rink Hockey: A Review [J]. Apunts Educacion Fisica y Deportes, 2023, (152): 22-35.	Review	Exclude	Agreed
377	Ardern C L, Hooper N, O'Halloran P, et al. A Psychological Support Intervention to Help Injured Athletes "Get Back in the GE": Design and Development Study [J]. JMIR formative research, 2022, 6(8).	Age	Exclude	Agreed
378	Ardic B, Tuzun E. A Serious GE Approach to Introduce the Code Review PrOAice [J]. Journal of Software: Evolution and Process, 2025, 37(2): e2750.	SG	Exclude	Agreed
379	Ardito C, Desolda G, Lanzilotti R. Playing on large displays to foster children's interest in archaeology; Conference abstract of the Conference abstract: DMS 2013 - 19th International Conference abstract on Distributed Multimedia Systems, F, 2013 [C].	Age	Exclude	Agreed
380	Arentoft A, Thames A D, Panos S, et al. A deconstruction of gambling task performance among HIV, individuals: The differential contributions of problem solving and risk taking [J]. Journal of clinical and experimental neuropsychology, 2013, 35(10): 1036-47.	OA	Exclude	Agreed
381	Argilés M, González-Fortuny X, Fonts E, et al. Global visual attention SPAN in different video GE genres [J]. Scientific reports, 2023, 13(1).	OA	Exclude	Agreed
382	Arhippainen L, Alavesa P. Karelian Language and Culture: A Qualitative User Study of Mobile and Web GEs; Conference abstract of the IEEE Conference abstract on Computatonal Intelligence and GEs, CIG, F, 2021 [C].	OA	Exclude	Agreed
383	Arias Aranda D, Bustinza Sanchez O F, Djundubaev R. Effects of gamified business simulations on entrepreneurial attitude at high school level [J]. REVISTA DE EDUCACION, 2016, (371): 133-56.	Age	Exclude	Agreed
384	Arias-Calderon M, Castro J, Gayol S. Serious GEs as a Method for Enhancing Learning Engagement: Student Perception on Online Higher Education During COVID-19 [J]. Frontiers in psychology, 2022, 13.	SG	Exclude	Agreed
385	Armijos Y F F Z. Teacher Training in Gamification: A Study at the National University of Chimborazo [M]. 2017.	Age	Exclude	Agreed
386	Armstrong M, Coffey R, Luna J, et al. Pilot randomized clinical trial of virtual reality pain management during adult burn dressing changes: Lessons learned [J]. PLOS digital health, 2023, 2(9 September).	Age	Exclude	Agreed
387	Armstrong M, Kramer L, de Senerpont Domis L N, et al. Flipping Lakes: Explaining concepts of catchment-scale water management through a serious GE [J]. Limnology and Oceanography: Methods, 2021, 19(7): 443-56.	SG	Exclude	Agreed
388	Arnold R, Angi M. Multifaceted Amblyopia Screening with blinq, 2WIN, and PDI Check [J]. Clinical Ophthalmology, 2022, 16: 411-21.	OA	Exclude	Agreed
389	Arntz A, Weber F, Handgraaf M, et al. Technologies in Home-Based Digital Rehabilitation: Scoping Review [J]. JMIR rehabilitation and assistive technologies, 2023, 10: e43615.	Review	Exclude	Agreed
390	Arslan E, Kilit B, Clemente F M, et al. The effects of exercise order on the psychophysiological responses, physical and technical performances of young soccer players: Combined small-sided GEs and high-intensity interval training [J]. Biology, 2021, 10(11).	Age	Exclude	Agreed
391	Artese M T, Gagliardi I, Fortunati M. MyStoriesBAG: A Simplified Editor for Creating InterOAive Stories and GEs Inspired by Cultural Heritage; Conference abstract of the Digital Presentation and Preservation of Cultural and Scientific Heritage, F, 2024 [C].	Conference abstract	Exclude	Agreed
392	Aruanno B, Tamburrino F, Neri P, et al. Virtual Reality Laboratory for Engineering and Material Science Immersive Learning [J]. Computer Applications in Engineering Education, 2025, 33(3): e70041.	GE	Exclude	Agreed
393	Arulnathan A, Vaaheesan S, Denecke K. A Mobile Application for Self-Monitoring for Patients with Heart Failure [J]. Studies in Health Technology & Informatics, 2019, 259: 113-6.	GE	Exclude	Agreed
394	Asad M M, Aftab K, Sherwani F, et al. Techno-Pedagogical Skills for 21st Century Digital Classrooms: An Extensive Literature Review [J]. Education Research International, 2021, 2021(1): 8160084.	Review	Exclude	Agreed
395	Asadzadeh A, Shahrokhi H, Shalchi B, et al. Digital GEs and virtual reality applications in child abuse: A scoping review and conceptual framework [J]. PloS one, 2022, 17(11).	Review, Age	Exclude	Agreed
396	Asadzandi S, Sedghi S, Bigdeli S, et al. A systematized review on diabetes gamification [J]. Medical journal of the Islamic Republic of Iran, 2020, 34: 168-.	Review	Exclude	Agreed
397	Asauliuk I O, Huzak O Y, Khmelnytska I V. CURRENT TREndS IN THE PREVENTION And CORRECTION OF UNFIXED LOCOMOTIVE DISORDERS OF YOUNG ATHLETE’S SUPPORT-MOTIONAL APPARATUS [J]. Rehabilitation and Recreation, 2023, 2023(15): 219-31.	Age	Exclude	Agreed
398	Ashfaq M, Tandon A, Zhang Q, et al. Doing good for society! How purchasing green technology stimulates consumers toward green behavior: A structural equation modeling–artificial neural network approach [J]. Business Strategy and the Environdent, 2023, 32(4): 1274-91.	GE	Exclude	Agreed
399	Ashley C. IMPROVING INFORMATION LITERACY THROUGH GAMIFICATION: FANTASY BRAnd LEAGUES [J]. Marketing Education Review, 2019, 29(2): 107-12.	Age	Exclude	Agreed
400	Aslam T M, Ali Z C, Wang Y, et al. Diagnostic Performance and Repeatability of a Novel GE-Based Visual Field Test for Children [J]. INVESTIGATIVE OPHTHALMOLOGY & VISUAL SCIENCE, 2018, 59(3): 1532-7.	Age	Exclude	Agreed
401	Aslan S, Durham L M, Alyuz N, et al. What is the impOA of a multi-modal pedagogical conversational AI system on parents' concerns about technology use by young children? [J]. British Journal of Educational Technology, 2024, 55(4): 1625-50.	Age	Exclude	Agreed
402	Assanovich M, Skugarevsky O, Kaspartov M, et al. Temporal Changes in Depressive Symptoms Among Goodville Farm GE Players: A 6-Week Observational Study [J]. GEs for health journal, 2024, 13(5): 354-64.	OA	Exclude	Agreed
403	Assunta F, Matteo A, Severine V, et al. Feasibility and acceptability of a serious GE to study the effects of environdental distrOAors on emergency room nurse triage accuracy: A pilot study [J]. International emergency nursing, 2024, 76.	SG	Exclude	Agreed
404	Astell A, Alm N, Dye R, et al. Digital video GEs for older adults with cognitive impairment; Conference abstract of the Lecture Notes in Computer Science (including subseries Lecture Notes in Artificial Intelligence and Lecture Notes in Bioinformatics), F, 2014 [C].	Conference abstract	Exclude	Agreed
405	Aster A, Laupichler M C, Zimmer S, et al. GE design elements of serious GEs in the education of medical and healthcare professions: a mixed-methods Review of underlying theories and teaching effectiveness [J]. Advances in Health Sciences Education, 2024, 29(5): 1825-48.	Review, SG	Exclude	Agreed
406	Astic I, Aunis C, Dupire J, et al. Pervasive GEs and Critical Applications [M]. Computer Science and Ambient Intelligence. 2017: 263-84.	Age	Exclude	Agreed
407	Atalar A Ç, Genç H, Ur Özçelik E, et al. Other primary headache disorders: Data from the HEAD-MENA-A study in Africa, Asia, and the Middle East [J]. Clinical Neurology and Neurosurgery, 2024, 236.	GE	Exclude	Agreed
408	Atalay M K, Taner A T. Gradual enhancement of a large left atrial papillary fibroelastoma on cardiac magnetic resonance: The Waiting GE [J]. Texas Heart Institute Journal, 2010, 37(5): 612-3.	GE	Exclude	Agreed
409	Atighi Lorestani E, Maryam K. Using gamified packaging to increase child influence on family consumption of healthy foods [J]. Journal of Packaging Technology and Research, 2020, 4(1): 57-67.	Age	Exclude	Agreed
410	Attoh-Mensah E, Perrochon A. ExerGEs to help seniors stay OAive [J]. Kinesitherapie, 2025, 25(280): 33-6.	SG	Exclude	Agreed
411	Aubert A H, Lienert J, von Helversen B. Gamified environdental multi-criteria decision analysis: information on objectives and range insensitivity bias [J]. International TransOAions in Operational Research, 2023, 30(6): 3738-70.	OA	Exclude	Agreed
412	Aubert A H, Schmid S. Gamified online surveys: Assessing experience with self-determination theory [J]. PloS one, 2023, 18(10).	OA	Exclude	Agreed
413	Aubert A H, Schmid S, Lienert J. Can online interfaces enhance learning for public decision-making? Eliciting citizens' preferences for multicriteria decision analysis [J]. EUROPEAN JOURNAL OF OPERATIONAL RESEARCH, 2024, 314(2): 760-75.	OA	Exclude	Agreed
414	August T, Harvey M, Lightfoot P, et al. Emerging technologies for biological recording [J]. Biological Journal of the Linnean Society, 2015, 115(3): 731-49.	GE	Exclude	Agreed
415	Aung K W, Soubutts E, Singh A. “What a stupid way to do business”: Towards an Understanding of Older Adults’ Perceptions of Deceptive Patterns and Ways to Develop Resistance [J]. Conference abstract of the ACM on Human-Computer InterOAion, 2024, 8(CHI PLAY).	GE	Exclude	Agreed
416	Avola D, Cinque L, Foresti G L, et al. An interOAive and low-cost full body rehabilitation framework based on 3D immersive serious GEs [J]. Journal of Biomedical Informatics, 2019, 89: 81-100.	SG	Exclude	Agreed
417	Awada I A, Mocanu I, Florea A M, et al. Enhancing the physical OAivity of older adults based on user profiles; Conference abstract of the 16th Networking in Education and Research RoEduNet International Conference abstract, RoEduNet 2017 - Conference abstract, F, 2017 [C].	Conference abstract	Exclude	Agreed
418	Axe M, Hurd W, Snyder-Mackler L. Data-based interval throwing programs for baseball players [J]. Sports Health, 2009, 1(2): 145-53.	Age	Exclude	Agreed
419	Ayala-Rojas R E, Granero R, Mora-Maltas B, et al. FOAors related to the dual condition of gambling and gaming disorders: A path analysis model [J]. Journal of psychiatric research, 2022, 145: 148-58.	GE	Exclude	Agreed
420	Ayala-Rojas R E, Rosinska M, Cárdenas I P, et al. Features related to the presence of internet gaming disorder and their impOA on the treatment outcomes [J]. Journal of behavioral addictions, 2025, 14(1): 361-72.	GE	Exclude	Agreed
421	Aydin B, Leme-Kraus A A, Vidal C M P, et al. Evidence to the role of interflavan linkages and galloylation of proanthocyanidins at sustaining long-term dentin biomodification [J]. Dental Materials, 2019, 35(2): 328-34.	GE	Exclude	Agreed
422	Azhar Iskandar F, Hidayah I, Ferdiana R, et al. Design Mechanics and GEplay using LM-GM of a Serious GE for Preventing Smoking in Teenagers; Conference abstract of the Conference abstract - 2024 International Conference abstract on Information Technology and Computing, ICITCOM 2024, F, 2024 [C].	SG, Age	Exclude	Agreed
423	Azhari N N, Manaf R A, Ng S W, et al. Gamification, a Successful Method to Foster Leptospirosis Knowledge among University Students: A Pilot Study [J]. International journal of environdental research and public health, 2019, 16(12).	Age	Exclude	Agreed
424	Azmi N D, Ha S W. Play-Based Learning With GEs as a Dance Teaching Tool [J]. Harmonia: Journal of Arts Research and Education, 2024, 24(1): 221-35.	Age	Exclude	Agreed
425	B C B, Nguyen P H, Aberman N L, et al. Exploring an Artificial Intelligence-Based, Gamified Phone App Prototype to Track and Improve Food Choices of Adolescent Girls in Vietnam: Acceptability, Usability, and Likeability Study [J]. JMIR formative research, 2022, 6(7): e35197.	Age	Exclude	Agreed
426	Baba Yidana M, Arthur F, Winston Kaku D, et al. Predictors of Economics Students’ Behavioural Intention to Use Tablets: A Two-Staged Structural Equation Modelling–Artificial Neural Network Approach [J]. Mobile Information Systems, 2023, 2023(1): 9629405.	Age	Exclude	Agreed
427	Babbage C, Jackson G M, Nixon E. Desired features of a digital technology tool for self-management of well-being in a nonclinical sample of young people: Qualitative study [J]. JMIR mental health, 2018, 5(4).	Age	Exclude	Agreed
428	Bacca-Acosta J, Avila-Garzon C. Student engagement with mobile-based assessment systems: A survival analysis [J]. Journal of Computer Assisted Learning, 2021, 37(1): 158-71.	Age	Exclude	Agreed
429	Bacso S A, Nilsen E S, Silva J. How to turn that frown upside down: Children make use of a listener's facial cues to detect and (attempt to) repair miscommunication [J]. Journal of experimental child psychology, 2021, 207.	Age	Exclude	Agreed
430	Badawy S M, Cronin R M, Hankins J, et al. Patient-centered eHealth interventions for children, adolescents, and adults with sickle cell disease: Review [J]. Journal of medical Internet research, 2018, 20(7).	Review	Exclude	Agreed
431	Badr A F. The Geriatric Virtual Escape Room in Pharmacy Education: Female Students Escape Significantly Faster than Male Students [J]. Pharmacy (Basel, Switzerland), 2022, 10(2).	OA	Exclude	Agreed
432	Bae J E, In K S. Proposal of Fitness Service based on Virtual Reality GE and u-Healthcare for Improving Leisure SatisfOAion [J]. Journal of Digital Design, 2015, 15(1): 133-44.	GE	Exclude	Agreed
433	Bagherian A, Abbasi Ghiri A, Ramzanpour M, et al. Position-based assessment of head impOA frequency, severity, type, and location in high school American football [J]. Frontiers in Bioengineering and Biotechnology, 2024, 12.	Age	Exclude	Agreed
434	Bai O, Lin P, Vorbach S, et al. A high performance sensorimotor beta rhythm-based brain-computer interface associated with human natural motor behavior [J]. Journal of Neural Engineering, 2008, 5(1): 24-35.	OA	Exclude	Agreed
435	Bai R. GE Teaching Method in Preschool Education Based on Big Data Technology [J]. Scientific Programming, 2021, 2021(1): 4751263.	Age	Exclude	Agreed
436	Baiden P, Essel H B, Vlachopoulos D, et al. The Effect of Gamification on Home Economics Students' Motivation and Engagement in Drawing OAivities [J]. Technology, Knowledge and Learning, 2022, 27(1): 161-82.	Age	Exclude	Agreed
437	Baik S, 권지혁. Semiotic Analysis of Smart Application-based GE Contents for Silver Generation [J]. The Journal of Information Technology and Architecture, 2016, 13(2): 307-16.	OA	Exclude	Agreed
438	Baikulova A, Akimbekova S, Kerimbayeva R, et al. Leveraging digital interOAive didOAic GEs to enhance cognitive development in preschool education [J]. E-Learning and Digital Media, 2024.	Age	Exclude	Agreed
439	Baiwir L, Dessart L, Delcourt C. Consumer engagement with preventive health technologies: A double-edged sword for consumer wellbeing [J]. Journal of Consumer Affairs, 2024, 58(4): 872-904.	OA	Exclude	Agreed
440	Baker J F, Olave M, Leach W, et al. Corticosteroid Injections for Symptomatic Treatment of Osteoarthritis of the Knee: A Pilot Blinded Randomized Trial [J]. ACR Open Rheumatology, 2023, 5(10): 529-35.	OA	Exclude	Agreed
441	Balaskas S, Koutroumani M, Maria R. "let's be Pirates": An Educational Treasure Hunting Location-Based GE for Exploring Points of Historical Interest; Conference abstract of the IEEE Global Engineering Education Conference abstract, EDUCON, F, 2024 [C].	Age	Exclude	Agreed
442	Baldassarre D, Iacoviello L, Baetta R, et al. Rationale and design of the CV-PREVITAL study: an Italian multiple cohort randomised controlled trial investigating innovative digital strategies in primary cardiovascular prevention [J]. BMJ open, 2023, 13(7).	Protocol	Exclude	Agreed
443	Balian S, McGovern S, Abella B, et al. Feasibility of an Augmented Reality Cardiopulmonary Resuscitation Training System for Health Care Providers [J]. Circulation, 2019, 140.	OA	Exclude	Agreed
444	Balian S, McGovern S K, Abella B S, et al. Feasibility of an augmented reality cardiopulmonary resuscitation training system for health care providers [J]. Heliyon, 2019, 5(8).	OA	Exclude	Agreed
445	Balloufaud M, Boujut A, Marie R, et al. Augmented Reality ExerGEs for Upcoming Cognitive-Motor Rehabilitation: User-Centered Design Approach and User Experience of Healthy Children [J]. JMIR rehabilitation and assistive technologies, 2025, 12: e69205-e.	Age	Exclude	Agreed
446	Bamidis P D, Konstantinidis E I, Billis A, et al. A Web services-based exergaming platform for senior citizens: The long lasting memories project approach to e-health care; Conference abstract of the Conference abstract of the Annual International Conference abstract of the IEEE Engineering in Medicine and Biology Society, EMBS, F, 2011 [C].	Conference abstract	Exclude	Agreed
447	Bandara T W M I P D, Deshan M A D, Prasanth P, et al. A Comprehensive Mobile Platform for Fostering Communication, Literacy, Numeracy, and Emotion Understanding in Children with ASD; Conference abstract of the International Conference abstract on Electrical, Computer, and Energy Technologies, ICECET 2024, F, 2024 [C].	Age	Exclude	Agreed
448	Bandewar S V S, Wambugu F, Richardson E, et al. The role of community engagement in the adoption of new agricultural biotechnologies by farmers: The case of the Africa harvest tissue-culture banana in Kenya [J]. BMC Biotechnology, 2017, 17(1).	OA	Exclude	Agreed
449	Bandla A, Tan S, Kumarakulasinghe N B, et al. Safety and tolerability of cryocompression as a method of enhanced limb hypothermia to reduce taxane-induced peripheral neuropathy [J]. Supportive Care in Cancer, 2020, 28(8): 3691-9.	OA	Exclude	Agreed
450	Banerjee D, Vajawat B, Varshney P. Digital gaming interventions: a novel paradigm in mental health? Perspectives from India [J]. International review of psychiatry (Abingdon, England), 2021, 33(4): 435-41.	OA	Exclude	Agreed
451	Banerjee T, Keller J M, Skubic M. Resident identification using kinect depth image data and fuzzy clustering techniques; Conference abstract of the Conference abstract of the Annual International Conference abstract of the IEEE Engineering in Medicine and Biology Society, EMBS, F, 2012 [C].	OA	Exclude	Agreed
452	Baptista R F Z. Computação Móvel na Aprendizagem de Música: Aplicação M-learning Para a Prática Assistida de Violino e Viola D’arcoMobile Computing in Music Learning: M-learning Application for Assisted Violin and Viola D’arco PrOAice [M]. 2023.	OA	Exclude	Agreed
453	Barambones J, Abavisani A, Villalba-Mora E, et al. Discussing on gamification for elderly literature, motivation and adherence; Conference abstract of the ICT4AWE 2020 - Conference abstract of the 6th International Conference abstract on Information and Communication Technologies for Ageing Well and e-Health, F, 2020 [C].	Review	Exclude	Agreed
454	Baranowski T, Islam N, Douglass D, et al. Food Intake Recording Software System, version 4 (FIRSSt4): a self-completed 24-h dietary recall for children [J]. Journal of Human Nutrition and Dietetics, 2014, 27(s1): 66-71.	Age	Exclude	Agreed
455	Baranyi R. DeapSea: Workflow-Supported Serious GE Design for Stroke Rehabilitation [J]. International Journal of Computer GEs Technology, 2023, 2023(1): 3169262.	SG	Exclude	Agreed
456	Baranyi R, Czech P, Walcher F, et al. Reha@Stroke - A Mobile Application to Support People Suffering from a Stroke Through Their Rehabilitation; Conference abstract of the 2019 IEEE 7th International Conference abstract on Serious GEs and Applications for Health, SeGAH 2019, F, 2019 [C].	SG	Exclude	Agreed
457	Barbashov S V, Batantsev N I. QUANTITATIVE MEASUREMENT OF HARMONIOUS DEVELOPMENT IN PRESCHOOL CHILDREN BASED ON THE RELATIONSHIP BETWEEN COGNITIVE And MOTOR SKILLS [J]. Human Sport Medicine, 2022, 22: 41-5.	Age	Exclude	Agreed
458	Barber B M, Huang X, Odean T, et al. Attention-Induced Trading and Returns: Evidence from Robinhood Users [J]. The Journal of Finance, 2022, 77(6): 3141-90.	OA	Exclude	Agreed
459	Barber C S, Smutzer K. Leveling for success: Gamification in is education; Conference abstract of the AMCIS 2017 - America's Conference abstract on Information Systems: A Tradition of Innovation, F, 2017 [C].	Age	Exclude	Agreed
460	Barbey F M, Farina F R, Buick A R, et al. Neuroscience from the comfort of your home: Repeated, self-administered wireless dry EEG measures brain function with high fidelity [J]. Frontiers in digital health, 2022, 4: 944753.	OA	Exclude	Agreed
461	Barbey F M, Farina F R, Buick A R, et al. Longitudinal, self-administered, wireless dry EEG reliably measures cognition in older adults [J]. Alzheimer's and Dementia, 2020, 16(SUPPL 12).	OA	Exclude	Agreed
462	Barbour B, Sefton L, Bruce R M, et al. Acute psychological and physiological benefits of exercising with virtual reality [J]. PloS one, 2024, 19(12): e0314331.	OA,GE	Exclude	Agreed
463	Barenbrock A, Herrlich M, Malaka R. Design lessons from mainstream motion-based GEs for exerGEs for older adults; Conference abstract of the Conference abstract Conference abstract - 2014 IEEE GEs, Media, Entertaindent Conference abstract, IEEE GEM 2014, F, 2015 [C].	Conference abstract	Exclude	Agreed
464	Barletta V S, Calvano M, Curci A, et al. Poster: Speech Therapies and Smart Assistants: An interOAion paradigm proposal; Conference abstract of the ACM International Conference abstract Proceeding Series, F, 2023 [C].	OA	Exclude	Agreed
465	Barnes B C, Cooper L, Kirkendall D T, et al. Concussion history in elite male and female soccer players [J]. American Journal of Sports Medicine, 1998, 26(3): 433-8.	OA	Exclude	Agreed
466	Barratt A E Z. Gamification for OAivation Motivation and Engagement [M]. 2019.	Thesis	Exclude	Agreed
467	Barrera L, Guzman Z, Golbeck E R, et al. Parent-Reported ImpOA of Super Rewards for Super Kids Program on Children's Symptoms During Difficult Medical Procedures [Z]. 2025.	Age	Exclude	Agreed
468	Barrera Yañez A G, Alonso-Fernández C, Fernández-Manjón B. Video GEs That Educate: Breaking Gender Stereotypes and Promoting Gender Equality with a Serious Video GE [J]. Information (Switzerland), 2025, 16(3).	SG	Exclude	Agreed
469	Barrigón M L, Berrouiguet S, Carballo J J, et al. User profiles of an electronic mental health tool for ecological momentary assessment: MEmind [J]. International Journal of Methods in Psychiatric Research, 2017, 26(1): e1554.	OA	Exclude	Agreed
470	Barrington E, Sarkisian S M, Feldman H M, et al. Rapid Online Assessment of Reading (ROAR): Evaluation of an Online Tool for Screening Reading Skills in a Developmental-Behavioral Pediatrics Clinic [J]. JOURNAL OF DEVELOPMENTAL And BEHAVIORAL PEDIATRICS, 2023, 44(9): E604-E10.	Age	Exclude	Agreed
471	Barros M d O, Dantas A R, Veronese G O, et al. Model-driven GE development: experience and model enhancements in software project management education [J]. Software Process: Improvement and PrOAice, 2006, 11(4): 411-21.	Age	Exclude	Agreed
472	Barros M M B Z. User Experience in Video GEs: Identification of Determining CharOAeristics for its Success [M]. 2022.	Thesis	Exclude	Agreed
473	Barry R, Tuathaigh C O, Cunney R. Self-perceived knowledge, influencing fOAors and proposed educational interventions for diagnostic stewardship in the microbiology laboratory: The experience of Irish paediatric doctors [J]. Irish journal of medical science, 2025, 194(2): 603-9.	Age	Exclude	Agreed
474	Barta S, Gurrea R, Flavián C. Augmented reality experiences: Consumer-centered augmented reality framework and research agenda [J]. Psychology & Marketing, 2025, 42(2): 634-50.	OA	Exclude	Agreed
475	Bartoletti S, Baena E, Barco R, et al. Introduction and Fundamentals [M]. Positioning and Location‐based Analytics in 5G and Beyond. 2023: 1-18.	Chapter	Exclude	Agreed
476	Baseler H A, Aksoy M, Salawu A, et al. The negative impOA of COVID-19 on working memory revealed using a rapid online quiz [J]. PloS one, 2022, 17(11): e0269353.	OA	Exclude	Agreed
477	Bashir M M, Khan R A. Exploiting the power of Gamification in Journal club [J]. JOURNAL OF THE PAKISTAN MEDICAL ASSOCIATION, 2022, 72(4): 643-8.	OA	Exclude	Agreed
478	Bassanelli S, Vasta N, Bucchiarone A, et al. Gamification for behavior change: A scientometric review [J]. OAa psychologica, 2022, 228: 103657.	Review	Exclude	Agreed
479	Bastian G E. Research to support the development and evaluation of a new EFNEP curriculum for high school aged adolescents: rev it up! [J]. Dissertation Abstracts International, B, 2022, 84-05: 29327593, 239pp.-, 239pp.	Thesis, Age	Exclude	Agreed
480	Bastian G E Z. Research to Support the Development and Evaluation of a New EFNEP Curriculum for High School Aged Adolescents: Rev It Up! [M]. 2022.	Age	Exclude	Agreed
481	Bastida L, Moya A, Gaeta E, et al. The power of gamification to learn and promote healthy habits among children; Conference abstract of the CEUR Workshop Conference abstract, F, 2019 [C].	Age	Exclude	Agreed
482	Basto P S, Ferreira P. Mobile applications, physical activity, and health promotion [J]. BMC HEALTH SERVICES RESEARCH, 2025, 25(1).	GE	Exclude	Agreed
483	Basumatary D, Maity R. Effects of Augmented Reality in Primary Education: A Literature Review [J]. Human Behavior and Emerging Technologies, 2023, 2023(1): 4695759.	Review, Age	Exclude	Agreed
484	Batal M, Johnson-Down L, Moubarac J C, et al. Quantifying associations of the dietary share of ultra-processed foods with overall diet quality in First Nations peoples in the Canadian provinces of British Columbia, Alberta, Manitoba and Ontario [J]. Public Health Nutrition, 2018, 21(1): 103-13.	GE	Exclude	Agreed
485	Batch B C, Spratt S E, Blalock D V, et al. General Behavioral Engagement and Changes in Clinical and Cognitive Outcomes of Patients with Type 2 Diabetes Using the Time2Focus Mobile App for Diabetes Education: Pilot Evaluation [J]. Journal of medical Internet research, 2021, 23(1): e17537.	OA	Exclude	Agreed
486	Bate S, Adams A, Bennetts R J. Guess Who? Facial Identity Discrimination Training Improves Face Memory in Typically Developing Children [J]. Journal of Experimental Psychology: General, 2020, 149(5): 901-13.	Age	Exclude	Agreed
487	Batenova Y V, Filippova O G. Evaluating the effectiveness of a cognitive-emotional development programme in preparing children for schooling in the digital engagement epoch [J]. Perspektivy Nauki i Obrazovania, 2025, 73(1): 423-40.	Age	Exclude	Agreed
488	Battochio R C, Stambulova N. Coping resources and strategies of Canadian ice-hockey players: An empirical National Hockey League career model [J]. International Journal of Sports Science and Coaching, 2019, 14(6): 726-37.	Age	Exclude	Agreed
489	Baugus S. Press X to Pet: A Critical Analysis of Dog-Petting Mechanics in High-Profile (MMO)RPGS [J]. Comparative American Studies, 2024, 21(1-2): 118-30.	GE	Exclude	Agreed
490	Baumann H Z. Individualization of mHealth Interventions for Children and Adolescents [M]. 2023.	Age	Exclude	Agreed
491	Bavčević T, Zagorac N, Katić R. Development of biomotor characteristics and athletic abilities of sprint and throw in boys aged six to eight years [J]. Collegium Antropologicum, 2008, 32(2): 433-41.	Age	Exclude	Agreed
492	Bavi A, Gupta N. Gamification of Digital Heritage as an Approach to Improving Museum and Art Gallery Engagement for Blind and Partially Sighted Visitors [J]. Archaeologies, 2022, 18(3): 585-622.	OA	Exclude	Agreed
493	Baxter C A, Carroll J A, Keogh B, et al. Virtual respiratory therapy delivered through a smartphone app: a mixed-methods randomised usability study [J]. BMJ open respiratory research, 2022, 9(1).	GE	Exclude	Agreed
494	Bayard S, Joly E, Ghisletta P, et al. A multidimensional approach to impulsivity in Parkinson's disease: Measurement and structural invariance of the UPPS Impulsive Behaviour Scale [J]. Psychological Medicine, 2016, 46(14): 2931-41.	GE	Exclude	Agreed
495	Baykal G E, Eriksson E, Barendregt W, et al. Evaluating Co-located Games as a Mediator for Children's Collaborative Interaction; Conference abstract of the ACM International Conference abstract Proceeding Series, F, 2020 [C].	Age	Exclude	Agreed
496	Bayrak A T, WÜNsche B, Lutteroth C. Reviewing the Evidence: n Pursuit of a Framework for Parkinson Disease Rehabilitation with Games..."5th Global Telehealth Conference abstract," New Zealand, 2016 [J]. Studies in Health Technology & Informatics, 2016, 231: 9-17.	Review	Exclude	Agreed
497	Bayraktar Ö Z. Bir Iletişim Modeli Olarak OyunlaştırmaGamification as a Communication Model [M]. 2014.	Thesis	Exclude	Agreed
498	Beail L. The city, the suburbs, and stars hollow: The return of the evening soap opera [M]. You've Come A Long Way, Baby: Women, Politics, and Popular Culture. 2009: 93-114.	GE	Exclude	Agreed
499	Beaton S. BUZZING—A Theory-Based Impact Evaluation Design [J]. Evaluation Journal of Australasia, 2016, 16(4): 21-9.	GE	Exclude	Agreed
500	Beauchamp J E S, Wang M, Leon Novelo L G, et al. Feasibility and user-experience of a virtual environdent for social connection and education after stroke: A pilot study [J]. Journal of Stroke and Cerebrovascular Diseases, 2024, 33(2).	OA	Exclude	Agreed
501	Becher E R K Z. Child Dietary Patterns and Impact of Multiple Micronutrient Fortified Bouillon Cubes on Child Development Outcomes Among Children 2 to 5 Years of Age in Northern Ghana [M]. 2025.	Age	Exclude	Agreed
502	Beck A L, Lakkaraju K, Rai V. Small Is Big: Interactive Trumps Passive Information in Breaking Information Barriers and Impacting Behavioral Antecedents [J]. PloS one, 2017, 12(1).	GE	Exclude	Agreed
503	Becker H, Garcia-Agundez A, Müller P N, et al. Predicting functional performance via classification of lower extremity strength in older adults with exergame-collected data [J]. Journal of neuroengineering and rehabilitation, 2020, 17(1).	GE	Exclude	Agreed
504	Bédard A, Basagaña X, Anto J M, et al. Treatment of allergic rhinitis during and outside the pollen season using mobile technology. A MASK study [J]. Clinical and translational allergy, 2020, 10(1): 62.	GE	Exclude	Agreed
505	Bediako H, Li T, Zhang D, et al. Behavioral Characteristics of High-Risk Postpartum Individuals Predict Response to a Digital Health Intervention to Improve Physical Activity [J]. Circulation, 2023, 148.	Age	Exclude	Agreed
506	Begu B, Kryeziu A R, Havolli J. Latent structure of the morphological characteristics and motor basic abilities and situational to basketball players 14-15 years [J]. Sport Mont, 2018, 16(3): 69-74.	Age	Exclude	Agreed
507	Beheshti M H, Hajizadeh R, Alami A, et al. Compliance of children's play equipment in urban parks of gonabad with national safety standards: A case study [J]. Iran Occupational Health, 2019, 16(3): 13-25.	Age	Exclude	Agreed
508	Behl A, Jayawardena N, Shankar A, et al. Gamification and neuromarketing: A unified approach for improving user experience [J]. JOURNAL OF CONSUMER BEHAVIOUR, 2024, 23(1): 218-28.	OA	Exclude	Agreed
509	Behl A, Jayawardena N S, Pereira V, et al. Assessing retailer readiness to use blockchain technology to improve supply chain performance [J]. JOURNAL OF ENTERPRISE INFORMATION MANAGEMENT, 2024, 37(2): 673-97.	GE	Exclude	Agreed
510	Behl A, Nigam A, Vrontis D. Guest editorial overview: ‘Mapping the future of consumer behaviour using disruptive technologies’ [J]. Journal of Consumer Behaviour, 2024, 23(4): 1854-8.	Editorial	Exclude	Agreed
511	Behl A, Sampat B, Gaur J, et al. Can gamification help green supply chain management firms achieve sustainable results in servitized ecosystem? An empirical investigation [J]. TECHNOVATION, 2024, 129.	OA	Exclude	Agreed
512	Behnoush A H, Shariatnia M M, Khalaji A, et al. Predictive modeling for acute kidney injury after percutaneous coronary intervention in patients with acute coronary syndrome: a machine learning approach [J]. European Journal of Medical Research, 2024, 29(1).	GE	Exclude	Agreed
513	Belay E D, Gambetti P, Schonberger L B, et al. Creutzfeldt-Jakob disease in unusually young patients who consumed venison [J]. Archives of Neurology, 2001, 58(10): 1673-8.	GE	Exclude	Agreed
514	Beleigoli A M, de Andrade A Q, Haueisen Diniz M d F, et al. Online platform for healthy weight loss in adults with overweight and obesity - the "POEmaS" project: a randomized controlled trial [J]. BMC public health, 2018, 18.	GE	Exclude	Agreed
515	Beleigoli A M, Queiroz De Andrade A, Haueisen Diniz M D F, et al. Online platform for healthy weight loss in adults with overweight and obesity - The "pOEmaS" project: A randomized controlled trial [J]. BMC public health, 2018, 18(1).	GE	Exclude	Agreed
516	Bell A, Grampurohit N, Kains G, et al. Developing guiding principles for technology-based rehabilitation program by engaging people with motor incomplete tetraplegia [J]. Journal of neuroengineering and rehabilitation, 2022, 19(1).	GE	Exclude	Agreed
517	Belli H M, Chokshi S K, Hegde R, et al. Implementation of a Behavioral Economics Electronic Health Record (BE-EHR) Module to Reduce Overtreatment of Diabetes in Older Adults [J]. Journal of general internal medicine, 2020, 35(11): 3254-61.	OA	Exclude	Agreed
518	Bell-Metereau R. Stealth, sexuality, and cult status in the Manchurian Candidate and Seconds [M]. A Little Solitaire: John Frankenheimer and American Film. 2011: 48-61.	GE	Exclude	Agreed
519	Bellotti F, Kapralos B, Lee K, et al. Assessment in and of Serious Games: An Overview [J]. Advances in Human-Computer Interaction, 2013, 2013(1): 136864.	Review, SG	Exclude	Agreed
520	Belogianni K, Ooms A, Ahmed H, et al. Rationale and Design of an Online Educational Program Using Game-Based Learning to Improve Nutrition and Physical Activity Outcomes Among University Students in the United Kingdom [J]. Journal of the American College of Nutrition, 2019, 38(1): 23-30.	Age	Exclude	Agreed
521	Belter M, Lukosch H. Virtual Reality Games for Children with ADHD in Formal Education; Conference abstract of the Lecture Notes in Computer Science (including subseries Lecture Notes in Artificial Intelligence and Lecture Notes in Bioinformatics), F, 2022 [C].	Age	Exclude	Agreed
522	Belter M, Lukosch H, Lindeman R W, et al. Exploring Virtual Reality (VR) to Foster Attention in Math Practice – Comparing a VR to a Non-VR Game; Conference abstract of the Lecture Notes in Computer Science (including subseries Lecture Notes in Artificial Intelligence and Lecture Notes in Bioinformatics), F, 2023 [C].	Age	Exclude	Agreed
523	Beltrán H. Code Work: Thinking with the System in México [J]. American Anthropologist, 2020, 122(3): 487-500.	GE	Exclude	Agreed
524	Beltran-Alacreu H, Navarro-Fernández G, Godia-Lledó D, et al. A Serious Game for Performing Task-Oriented Cervical Exercises Among Older Adult Patients With Chronic Neck Pain: Development, Suitability, and Crossover Pilot Study [J]. JMIR serious games, 2022, 10(1).	SG	Exclude	Agreed
525	Beltzer M L, Meyerhoff J, Popowski S A, et al. Mental Health Self-Tracking Preferences of Young Adults With Depression and Anxiety Not Engaged in Treatment: Qualitative Analysis [J]. JMIR formative research, 2023, 7: e48152.	Age	Exclude	Agreed
526	Ben Amara B, Mhiri Sellami H, Ben Said L. An approach for serious game design and development based on iterative evaluation [J]. Journal of Software: Evolution and Process, 2024, 36(10): e2680.	SG	Exclude	Agreed
527	Benfica R S, Lauer-Leite I D, Novais J S. Nature and play spaces in a Brazilian preschool setting [J]. Education 3-13, 2025.	Age	Exclude	Agreed
528	Benhadj Y, Messaoudi M E, Nfissi A. Artificial intelligence in education: Integrating serious gaming into the language class classdojo technology for classroom behavioral management [J]. IAES International Journal of Artificial Intelligence, 2019, 8(4): 382-90.	SG, Age	Exclude	Agreed
529	Beniscelli V, Tenenbaum G, Schinke R J, et al. Perceived distributed effort in team ball sports [J]. Journal of Sports Sciences, 2014, 32(8): 710-21.	GE	Exclude	Agreed
530	Bennett D, Sasmita K, Maloney R T, et al. Monetary feedback modulates performance and electrophysiological indices of belief updating in reward learning [J]. Psychophysiology, 2019, 56(10): e13431.	GE	Exclude	Agreed
531	Benton L, Joye N, Sumner E, et al. Exploring how children with reading difficulties respond to instructional supports in literacy games and the role of prior knowledge [J]. BRITISH JOURNAL OF EDUCATIONAL TECHNOLOGY, 2023, 54(5): 1314-31.	Age	Exclude	Agreed
532	Benyakorn S, Calub C A, Riley S J, et al. Computerized cognitive training in children with autism and intellectual disabilities: Feasibility and satisfaction study [J]. JMIR mental health, 2018, 5(5).	Age	Exclude	Agreed
533	Béraud-Peigné N, Maillot P, Perrot A. The User Experience of an Immersive and Interactive Wall Exergame in Older Adults [J]. Games for health journal, 2023, 12(3): 220-7.	OA	Uncertain/Exclude	Resolved
534	Bereczki E O, Takacs Z K, Richey J E, et al. Mindfulness in a digital math learning game: Insights from two randomized controlled trials [J]. Journal of Computer Assisted Learning, 2024, 40(4): 1567-90.	Age	Exclude	Agreed
535	Berg C J, Romm K F, Patterson B, et al. Appeal of novel cessation intervention approaches among young-adult users of traditional and alternative tobacco products [J]. Tobacco use insights, 2021, 14: 1179173X211041123-1179173X.	Age	Exclude	Agreed
536	Berg P, Kokkonen M. Heteronormativity meets queering in physical education: the views of PE teachers and LGBTIQ, students [J]. Physical Education and Sport Pedagogy, 2022, 27(4): 368-81.	Age	Exclude	Agreed
537	Berg R, Hall-Jackson M, Hoyle J, et al. POOR TEAM TRAINING IS A PETT HATE FOR MANY: PAEDIATRIC EMERGENCY TEAM TRAINING: A VIRTUAL COURSE TO ENHANCE REAL LIFE TEAM WORK [J]. Archives of Disease in Childhood, 2022, 107: A11.	Age	Exclude	Agreed
538	Berger S, Stalmeijer R E, Marty A P, et al. Exploring the Impact of Entrustable Professional Activities on Feedback Culture: A Qualitative Study of Anesthesiology Residents and Attendings [J]. Academic medicine : journal of the Association of American Medical Colleges, 2023, 98(7): 836-43.	GE	Exclude	Agreed
539	Bergervoet E J, Van Der Sluis F, Van Dijk E M A G, et al. Bombs, fish, and coral reefs: The role of in-game explanations and explorative game behavior on comprehension [J]. Visual Computer, 2013, 29(2): 99-110.	Age	Exclude	Agreed
540	Berglund A, Klompstra L, Oradd H, et al. The Rationale Behind the Design Decisions in an Augmented Reality Mobile eHealth Exergame to Increase Physical Activity for Inactive Older People With Heart Failure [J]. JMIR serious games, 2024, 12.	SG	Exclude	Agreed
541	Bergström E, Björnstig U. School injuries. Epidemiology and clinical features of 307 cases registered at hospital during one school year [J]. Scandinavian Journal of Primary Health Care, 1991, 9(3): 209-16.	Age	Exclude	Agreed
542	Bernal J M, Sarralde J A, Rabasa J M, et al. Multiple ball thrombi in the right atrium: A game of billiards [J]. Annals of Thoracic Surgery, 2001, 72(1): 288.	GE	Exclude	Agreed
543	Bernas A, Breuer L E M, Aldenkamp A P, et al. Emulative, coherent, and causal dynamics between large-scale brain networks are neurobiomarkers of Accelerated Cognitive Ageing in epilepsy [J]. PloS one, 2021, 16(4 April).	GE	Exclude	Agreed
544	Bernholt S, Broman K, Siebert S, et al. Digitising Teaching and Learning – Additional Perspectives for Chemistry Education [J]. Israel Journal of Chemistry, 2019, 59(6-7): 554-64.	Age	Exclude	Agreed
545	Berrezueta-Guzman S, Dolon-Poza M. Enhancing Preschool Language Acquisition Through Robotic Assistants: An Evaluation of Effectiveness, Engagement, and Acceptance [J]. IEEE ACCESS, 2025, 13: 25520-31.	Age	Exclude	Agreed
546	Bertiato F, Bellini E, Setola N. KALI Project: A New Concept for Health Promotion Within Waiting Rooms; Conference abstract of the Lecture Notes in Bioengineering, F, 2024 [C].	GE	Exclude	Agreed
547	Berton A, Longo U G, Candela V, et al. Virtual Reality, Augmented Reality, Gamification, and Telerehabilitation: Psychological Impact on Orthopedic Patients' Rehabilitation [J]. JOURNAL OF CLINICAL MEDICINE, 2020, 9(8).	OA	Exclude	Agreed
548	Besoain F, Perez-Navarro A, Aviñó C J, et al. Prevention of HIV and other sexually transmitted infections by geofencing and contextualized messages with a gamified APP, UBESAFE: Design and creation study [J]. JMIR mHealth and uHealth, 2020, 8(3).	OA	Exclude	Agreed
549	Besoain F, Perez-Navarro A, Jacques Avino C, et al. Prevention of HIV and Other Sexually Transmitted Infections by Geofencing and Contextualized Messages With a Gamified App, UBESAFE: Design and Creation Study [J]. JMIR mHealth and uHealth, 2020, 8(3).	OA	Exclude	Agreed
550	Betke M, Gips J, Fleming P. The Camera Mouse: Visual tracking of body features to provide computer access for people with severe disabilities [J]. IEEE Transactions on Neural Systems and Rehabilitation Engineering, 2002, 10(1): 1-10.	GE	Exclude	Agreed
551	Bettina P, Hedvig K. Several characteristics of smartphone and the social network use based on an online survey among young people [J]. Informacios Tarsadalom, 2019, 19(1): 108-22.	Age	Exclude	Agreed
552	Beyer J, Troidl J, Boorboor S, et al. A Survey of Visualization and Analysis in High-Resolution Connectomics [J]. Computer Graphics Forum, 2022, 41(3): 573-607.	GE	Exclude	Agreed
553	Beza E, Steinke J, van Etten J, et al. What are the prospects for citizen science in agriculture? Evidence from three continents on motivation and mobile telephone use of resource-poor farmers [J]. PloS one, 2017, 12(5): e0175700.	GE	Exclude	Agreed
554	Bhargava Y, Kottapalli A, Baths V. Validation and comparison of virtual reality and 3D mobile games for cognitive assessment against ACE-III in 82 young participants [J]. Scientific reports, 2024, 14(1): 23918.	Age	Exclude	Agreed
555	Bianca C B, Phuong H N, Lan Mai T, et al. Feasibility of Using an Artificial Intelligence-based Telephone Application for Dietary Assessment and Nudging to Improve the Quality of Food Choices of Female Adolescents in Vietnam: Evidence from a Randomized Pilot Study [J]. Current Developments in Nutrition, 2024, 8(6): 102063-.	Age	Exclude	Agreed
556	Bieler D, Franke A, Blätzinger M, et al. Evaluation of the Terror and Disaster Surgical Care course [J]. European Journal of Trauma and Emergency Surgery, 2020, 46(4): 709-16.	GE	Exclude	Agreed
557	Biermann G, Biermann R. [The Sceno Game in the course of time] [J]. Praxis der Kinderpsychologie und Kinderpsychiatrie, 1998, 47(3): 186-202.	Age	Exclude	Agreed
558	Bignardi G, Dalmaijer E S, Anwyl-Irvine A, et al. Collecting big data with small screens: Group tests of children's cognition with touchscreen tablets are reliable and valid [J]. Behavior research methods, 2021, 53(4): 1515-29.	Age	Exclude	Agreed
559	Bilius L B, Schipor O A, Vatavu R D. The Age-Reward Perspective: A Review of Reward Mechanisms in Serious Games for Older People; Conference abstract of the IMX 2024 - Conference abstract of the 2024 ACM International Conference abstract on Interactive Media Experiences, F, 2024 [C].	Review, SG	Exclude	Agreed
560	Billis A S, Konstantinidis E I, Mouzakidis C, et al. A game-like interface for training seniors' dynamic balance and coordination; Conference abstract of the IFMBE Conference abstract, F, 2010 [C].	Conference abstract	Exclude	Agreed
561	Billner-Garcia R M, Spilker A. Development and Implementation of a Game-Based Neonatal Resuscitation Refresher Training: Effect on Registered Nurse Knowledge, Skills, Motivation, Engagement [J]. Journal for Nurses in Professional Development, 2024, 40(1): 24-8.	Age	Exclude	Agreed
562	Bin Idris I H, Mustapha S, Aljibori H S S, et al. Enhancing Children's Communication Skills Through an Interactive AR Board Game; Conference abstract of the International Conference abstract on Engineering Technologies and Applied Sciences: Shaping the Future of Technology through Smart Computing and Engineering, ICETAS 2023, F, 2023 [C].	Age	Exclude	Agreed
563	Birgisdottir B E, Knutsen H K, Haugen M, et al. Essential and toxic element concentrations in blood and urine and their associations with diet: Results from a Norwegian population study including high-consumers of seafood and game [J]. Science of the Total Environdent, 2013, 463-464: 836-44.	GE	Exclude	Agreed
564	Biscaro V, Sozzi M, Spada D, et al. Impact of BRAINART: A Music-Based Interactive Technology Tool on Cognition, Behavioural Symptoms, and Quality of Life of People With Cognitive Decline: A Mixed Methods Study in Italy and Switzerland [J]. Journal of Long-Term Care, 2024, 2024: 439-45.	GE	Exclude	Agreed
565	Bischoff L L, Baumann H, Meixner C, et al. App-Tailoring Requirements to Increase Stress Management Competencies Within Families: Cross-sectional Survey Study [J]. Journal of medical Internet research, 2021, 23(7): e26376.	OA	Exclude	Agreed
566	Bischops A C, Sieper L, Dukart J, et al. Resilience strengthening in youth with a chronic medical condition: a randomized controlled feasibility trial of a combined app and coaching program [J]. European child & adolescent psychiatry, 2024, 33(9): 3273-85.	Age	Exclude	Agreed
567	Bittner J V, Shipper J. Motivational effects and age differences of gamification in product advertising [J]. Journal of Consumer Marketing, 2014, 31(5): 391-400.	OA	Exclude	Agreed
568	Bizota K, Makri K. Gamifying the refugee classroom: Challenges and potential [M]. Handbook of Research on the Influence and Effectiveness of Gamification in Education. 2022: 636-61.	Age	Exclude	Agreed
569	Bizota K, Papadopoulou M. Gamified interventions for refugee children in primary education: A scoping study; Conference abstract of the CEUR Workshop Conference abstract, F, 2024 [C].	Age	Exclude	Agreed
570	Bladt L, Vermeulen J, Vermandel A, et al. Innovative, Technology-Driven, Digital Tools for Managing Pediatric Urinary Incontinence: Scoping Review [J]. Interactive journal of medical research, 2025, 14: e66336.	Review, Age	Exclude	Agreed
571	Blagov E, Simeonova B, Bogolyubov P. Motivating the adoption and usage of corporate web 2.0 systems using fitness gamification practices; Conference abstract of the Conference abstract - 2013 IEEE International Conference abstract on Business Informatics, IEEE CBI 2013, F, 2013 [C].	OA	Exclude	Agreed
572	Blanchard S J, Palazzolo M. Game Over? Assessing the Impact of Gamification Discontinuation on Mobile Banking Behaviors [J]. MARKETING SCIENCE, 2024.	OA	Exclude	Agreed
573	Blavette L, Dacunha S, Harzo C, et al. Participatory design for gerontechnology solutions: Developing and assessing social robots for their integration in geriatric care institutions [J]. Gerontechnology : international journal on the fundamental aspects of technology to serve the ageing society, 2024, 23: 6-.	GE	Exclude	Agreed
574	Block G, Azar K M, Block T J, et al. A Fully Automated Diabetes Prevention Program, Alive-PD: Program Design and Randomized Controlled Trial Protocol [J]. JMIR research protocols, 2015, 4(1): e3-e.	Protocol	Exclude	Agreed
575	Blok A C, Sadasivam R S, Amante D J, et al. Gamification to Motivate the Undotivated Smoker: The "Take a Break" Digital Health Intervention [J]. Games for health journal, 2019, 8(4): 275-84.	OA	Exclude	Agreed
576	Bloom P P, Marx M, Wang T J, et al. Attitudes towards digital health tools for outpatient cirrhosis management in patients with decompensated cirrhosis [J]. BMJ Innovations, 2020, 6(1): 18-25.	GE	Exclude	Agreed
577	Blumberg F C, Deater-Deckard K, Calvert S L, et al. Digital Games as a Context for Children's Cognitive Development: Research Recommendations and Policy Considerations [J]. Social Policy Report, 2019, 32(1): 1-33.	Age	Exclude	Agreed
578	Boada I, Rodriguez A, Garcia X, et al. H2O-EduK, A Serious Game for Children to Educate on the Urban Water Cycle [J]. IEEE Access, 2024, 12: 75262-71.	SG, Age	Exclude	Agreed
579	Bodduluri L, Boon M Y, Ryan M, et al. Impact of Gamification of Vision Tests on the User Experience [J]. Games for health journal, 2017, 6(4): 229-36.	OA	Exclude	Agreed
580	Bodduluri L, Boon M Y, Ryan M, et al. Normative values for a tablet computer-based application to assess chromatic contrast sensitivity [J]. Behavior research methods, 2018, 50(2): 673-83.	GE	Exclude	Agreed
581	Bodi G, Maintenant C, Pennequin V. Videogamers: Who are they? Who plays what? What are the risks? [J]. Neuropsychiatrie de l'Enfance et de l'Adolescence, 2023, 71(3): 134-42.	Age	Exclude	Agreed
582	Bodily R, Leary H, West R E. Research trends in instructional design and technology journals [J]. British Journal of Educational Technology, 2019, 50(1): 64-79.	Review	Exclude	Agreed
583	Bogacheva N V, Epishin V E, Milianskaya A V. Adaptation of the Russian Version of Nick Yee's Motivations of Play in Massively Multiplayer Online Role-playing Games (MMORPGs) Inventory [J]. Psychology, Journal of the Higher School of Economics, 2021, 18(3): 475-90.	OA	Exclude	Agreed
584	Boichuk R, Iermakov S, Kovtsun V, et al. Significance of typological features of the nervous system for the effective implementation of motor coordination processes in 16-18-year-old female volleyball players [J]. Journal of Physical Education and Sport, 2019, 19(3): 1519-25.	Age	Exclude	Agreed
585	Boichuk R, Iermakov S, Vintoniak O, et al. Influence of psychophysiological factors on the effectiveness of competitive activity of volleyball players (Girls) aged 16 to 18 [J]. Journal of Physical Education and Sport, 2020, 20: 2392-9.	Age	Exclude	Agreed
586	Boileau I, Payer D, Chugani B, et al. The D2/3 dopamine receptor in pathological gambling: A positron emission tomography study with [11C]-(,)-propyl-hexahydro-naphtho-oxazin and [11C]raclopride [J]. Addiction (Abingdon, England), 2013, 108(5): 953-63.	GE	Exclude	Agreed
587	Boivin Z, Carpenter S, Lee G, et al. Evaluation of a Required Vertical Point-of-Care Ultrasound Curriculum for Undergraduate Medical Students [J]. Cureus, 2022, 14(10): e30002.	Age	Exclude	Agreed
588	Bolaños M, Collazos C, Gutiérrez F. Experiences in the application of some models of technology acceptance: Adaptation for the elderly people; Conference abstract of the ACM International Conference abstract Proceeding Series, F, 2021 [C].	GE	Exclude	Agreed
589	Bonanni E, Pizzanelli C, Maestri M, et al. Seizures induced by nursery rhymes and children's games [J]. Seizure, 2004, 13(4): 282-3.	Age	Exclude	Agreed
590	Bong W K, Bronshtein I. Designing Digital Games with & for Home-dwelling Older Adults' Social Interaction under Sheltering Measures; Conference abstract of the International Conference abstract on Information and Communication Technologies for Ageing Well and e-Health, ICT4AWE - Conference abstract, F, 2021 [C].	Conference abstract	Exclude	Agreed
591	Bongomin O, Yemane A, Kembabazi B, et al. Industry 4.0 Disruption and Its Neologisms in Major Industrial Sectors: A State of the Art [J]. Journal of Engineering, 2020, 2020(1): 8090521.	GE	Exclude	Agreed
592	Bonnaire C, Bungener C, Varescon I. Subtypes of French pathological gamblers: Comparison of sensation seeking, alexithymia and depression scores [J]. Journal of gambling studies, 2009, 25(4): 455-71.	GE	Exclude	Agreed
593	Bonney E, Jelsma L D, Ferguson G D, et al. Learning better by repetition or variation? Is transfer at odds with task specific training? [J]. PloS one, 2017, 12(3).	GE	Exclude	Agreed
594	Bonsignore E, Hansen D, Kraus K, et al. Playing for real: Designing alternate reality games for teenagers in learning contexts; Conference abstract of the ACM International Conference abstract Proceeding Series, F, 2013 [C].	Age	Exclude	Agreed
595	Boon M Y, Asper L J, Chik P, et al. Treatment and compliance with virtual reality and anaglyph-based training programs for convergence insufficiency [J]. CLINICAL And EXPERIMENTAL OPTOMETRY, 2020, 103(6): 870-6.	GE	Exclude	Agreed
596	Boot W R, Andringa R, Harrell E R, et al. Older adults and video gaming for leisure: Lessons from the Center for Research and Education on Aging and Technology Enhancement (CREATE) [J]. Gerontechnology : international journal on the fundamental aspects of technology to serve the ageing society, 2020, 19(2): 138-46.	OA	Exclude	Agreed
597	Boot W R, Souders D, Charness N, et al. The gamification of cognitive training: Older adults' perceptions of and attitudes toward digital game-based interventions; Conference abstract of the Lecture Notes in Computer Science (including subseries Lecture Notes in Artificial Intelligence and Lecture Notes in Bioinformatics), F, 2016 [C].	OA	Exclude	Agreed
598	Borghese N A, Bulgheroni M, Miralles F, et al. Heterogeneous Non Obtrusive Platform to Monitor, Assist and Provide Recommendations to Elders at Home: The MoveCare Platform; Conference abstract of the Lecture Notes in Electrical Engineering, F, 2019 [C].	GE	Exclude	Agreed
599	Borgund A K, Babic A. Developing a Gamified First Aid Training Application for Children [J]. Studies in health technology and informatics, 2019, 262: 126-9.	Age	Exclude	Agreed
600	Borisov N, Weyers B, Kluge A. Designing a Human Machine Interface for Quality Assurance in Car Manufacturing: An Attempt to Address the "Functionality versus User Experience Contradiction" in Professional Production Environdents [J]. Advances in Human-Computer Interaction, 2018, 2018(1): 9502692.	GE	Exclude	Agreed
601	Borole Y D, Raut R. Neurorehabilitation Robots Review: Towards a Mechanized Process for Upper Limb [M]. Intelligent Systems for Rehabilitation Engineering. 2024: 19-55.	Review	Exclude	Agreed
602	Borrego G, Morán A L, LaFlor A, et al. Pilot evaluation of a collaborative game for motor tele-rehabilitation and cognitive stimulation of the elderly; Conference abstract of the Lecture Notes in Computer Science (including subseries Lecture Notes in Artificial Intelligence and Lecture Notes in Bioinformatics), F, 2015 [C].	Conference abstract	Exclude	Agreed
603	Borrego G, Morán A L, Meza V, et al. Key factors that influence the UX of a dual-player game for the cognitive stimulation and motor rehabilitation of older adults [J]. Universal Access in the Information Society, 2021, 20(4): 767-83.	GE	Exclude	Agreed
604	Borrelli B, Endrighi R, Heeren T, et al. Parent-Targeted Oral Health Text Messaging for Underserved Children Attending Pediatric Clinics: A Randomized Clinical Trial [J]. JAMA network open, 2025, 8(1).	Age	Exclude	Agreed
605	Borst D, Jung D, Murshed S M, et al. Development of a methodology to assess man-made risks in Germany [J]. Natural Hazards and Earth System Science, 2006, 6(5): 779-802.	GE	Exclude	Agreed
606	Bosch-Barcelo P, Climent-Sanz C, Martinez-Navarro O, et al. A treadmill training program in a gamified virtual reality environdent combined with transcranial direct current stimulation in Parkinson's Disease: Study protocol for a randomized controlled trial [J]. PloS one, 2024, 19(7).	Protocol	Exclude	Agreed
607	Bosch-Barcelo P, Masbernat-Almenara M, Martinez-Navarro O, et al. A gamified virtual environdent intervention for gait rehabilitation in Parkinson's Disease: co-creation and feasibility study [J]. Journal of neuroengineering and rehabilitation, 2024, 21(1).	GE,Age	Exclude	Agreed
608	Boshnjaku A. Is age-related sarcopenia a real concern for my developing country? [J]. Journal of Cachexia, Sarcopenia and Muscle, 2022, 13(6): 2589-92.	GE	Exclude	Agreed
609	Bossavit B, Parsons S. Outcomes for design and learning when teenagers with autism codesign a serious game: A pilot study [J]. Journal of Computer Assisted Learning, 2018, 34(3): 293-305.	SG, Age	Exclude	Agreed
610	Boster J B, McCarthy J W. Designing augmentative and alternative communication applications: the results of focus groups with speech-language pathologists and parents of children with autism spectrum disorder [J]. Disability and Rehabilitation: Assistive Technology, 2018, 13(4): 353-65.	Age	Exclude	Agreed
611	Bosworth K T, Flowers L, Proffitt R, et al. Mixed-methods study of development and design needs for CommitFit, an adolescent mHealth App [J]. mHealth, 2023, 9: 22.	Age	Exclude	Agreed
612	Bosworth T, Williams A, Wilson G, et al. Development and Design Needs of Mobile Health (mHealth) Apps for Adolescents [J]. Annals of family medicine, 2023, 21(Suppl 1).	Age	Exclude	Agreed
613	Botagariyev T, Kolokoltsev M, Romanova E, et al. National and regional component of physical education curricula for schoolchildren in Kazakhstan and Russia [J]. Journal of Physical Education and Sport, 2021, 21(2): 860-7.	Age	Exclude	Agreed
614	Boticki I, Barisic A, Martin S, et al. Teaching and learning computer science sorting algorithms with mobile devices: A case study [J]. Computer Applications in Engineering Education, 2013, 21(S1): E41-E50.	Age	Exclude	Agreed
615	Boulos M N K, Gammon S, Dixon M C, et al. Digital Games for Type 1 and Type 2 Diabetes: Underpinning Theory With Three Illustrative Examples [J]. JMIR serious games, 2015, 3(1).	SG	Exclude	Agreed
616	Bourdaa M. Transmedia and Online Storytelling [M]. Digital Presences of Organizations. 2024: 289-307.	GE	Exclude	Agreed
617	Boyle E A, Hainey T, Connolly T M, et al. An update to the systematic literature review of empirical evidence of the impacts and outcomes of computer games and serious games [J]. COMPUTERS & EDUCATION, 2016, 94: 178-92.	Review	Exclude	Agreed
618	Boyle S C, LaBrie J W, Baez S, et al. Integrating social media inspired features into a personalized normative feedback intervention combats social media-based alcohol influence [J]. DRUG And ALCOHOL DEPEndENCE, 2021, 228.	OA	Exclude	Agreed
619	Boyle S C, LaBrie J W, Trager B M, et al. A Gamified Personalized Normative Feedback App to Reduce Drinking Among Sexual Minority Women: Randomized Controlled Trial and Feasibility Study [J]. Journal of medical Internet research, 2022, 24(5).	OA	Exclude	Agreed
620	Bozan İ, Demirkaya H, Çal Pektaş Ü T, et al. Investigation of Gifted Students' Views on the Use of Scratch Activities in Science Education [J]. Human Behavior and Emerging Technologies, 2025, 2025(1): 9822787.	Age	Exclude	Agreed
621	Bozděch M, Puda D, Grasgruber P. A detailed analysis of game statistics of professional tennis players: An inferential and machine learning approach [J]. PloS one, 2024, 19(11).	GE	Exclude	Agreed
622	Bracci S, Dolciami M, Trobiani C, et al. Quantitative CT texture analysis in predicting PD-L1 expression in locally advanced or metastatic NSCLC patients [J]. Radiologia Medica, 2021, 126(11): 1425-33.	GE	Exclude	Agreed
623	Braddock A, Ghosh P, Montgomery E, et al. Effectiveness of an mHealth App That Uses Financial Incentives and Gamification to Promote Health Behavior Change in Adolescents and Caregivers: Protocol for a Clinic-Based Randomized Controlled Trial [J]. JMIR research protocols, 2024, 13: e63505.	Protocol	Exclude	Agreed
624	Bradley E R, Brustkern J, De Coster L, et al. Victory is its own reward: Oxytocin increases costly competitive behavior in schizophrenia [J]. Psychological Medicine, 2020, 50(4): 674-82.	GE	Exclude	Agreed
625	Brady B, Zhou S, Ashworth D, et al. Feasibility, adherence and usability of an observational digital health study built using Apple's ResearchKit among adults aged 18-84 years [J]. Frontiers in digital health, 2025, 7: 1520971.	GE	Exclude	Agreed
626	Braga B C, Nguyen P H, Aberman N L, et al. Exploring an Artificial Intelligence–Based, Gamified Phone App Prototype to Track and Improve Food Choices of Adolescent Girls in Vietnam: Acceptability, Usability, and Likeability Study [J]. JMIR formative research, 2022, 6(7).	Age	Exclude	Agreed
627	Braga B C, Nguyen P H, Tran L M, et al. Feasibility of Using an Artificial Intelligence-based Telephone Application for Dietary Assessment and Nudging to Improve the Quality of Food Choices of Female Adolescents in Vietnam: Evidence from a Randomized Pilot Study [J]. Current developments in nutrition, 2024, 8(6): 102063-.	Age	Exclude	Agreed
628	Brahms C M, Zhao Y, Gerhard D, et al. Long-range correlations and stride pattern variability in recreational and elite distance runners during a prolonged run [J]. Gait and Posture, 2022, 92: 487-92.	GE	Exclude	Agreed
629	Braithwaite B, Paananen J, Taipale H, et al. Detection of medications associated with Alzheimer's disease using ensemble methods and cooperative game theory [J]. International journal of medical informatics, 2020, 141.	GE	Exclude	Agreed
630	Branco D, Pereira A H, Sardinha L, et al. Immersive Exergaming: Harnessing Virtual Reality Head-Mounted Displays for Health and Fitness Enhancement Through Case Study; Conference abstract of the SeGAH 2024 - 2024 IEEE 12th International Conference abstract on Serious Games and Applications for Health, F, 2024 [C].	Conference abstract	Exclude	Agreed
631	Brandt A, Ferruccio A, Minuti M, et al. SYNCHRONOUS (CONTROLLED) CIRCUIT BREAKER FOR TRANSIENT SUPPRESSION IN DISTRIBUTION NETWORK: VD4-CS PILOT; Conference abstract of the IET Conference abstract Conference abstract, F, 2023 [C].	GE	Exclude	Agreed
632	Brassinne K, Reynders M, Coninx K, et al. Developing and Implementing GAPc, a Gamification Project in Chemistry, toward a Remote Active Student-Centered Chemistry Course Bridging the Gap between Precollege and Undergraduate Education [J]. Journal of Chemical Education, 2020, 97(8): 2147-52.	Age	Exclude	Agreed
633	Brauner P, Calero Valdez A, Schroeder U, et al. Increase physical fitness and create health awareness through exergames and gamification: The role of individual factors, motivation and acceptance; Conference abstract of the Lecture Notes in Computer Science (including subseries Lecture Notes in Artificial Intelligence and Lecture Notes in Bioinformatics), F, 2013 [C].	Conference abstract	Exclude	Agreed
634	Bray L, Sharpe A, Gichuru P, et al. The Acceptability and Impact of the Xploro Digital Therapeutic Platform to Inform and Prepare Children for Planned Procedures in a Hospital: Before and After Evaluation Study [J]. Journal of medical Internet research, 2020, 22(8): e17367.	Age	Exclude	Agreed
635	Brazil A L, Conci A, Clua E, et al. Haptic forces and gamification on epidural anesthesia skill gain [J]. ENTERTAIndENT COMPUTING, 2018, 25: 1-13.	Age	Exclude	Agreed
636	Brederode B, Markopoulos P, Gielen M, et al. Powerball: The design of a novel mixed-reality game for children with mixed abilities; Conference abstract of the Conference abstract of: Interaction Design and Children 2005, IDC 2005, F, 2005 [C].	Age	Exclude	Agreed
637	Breien F S, Wasson B. Narrative categorization in digital game-based learning: Engagement, motivation & learning [J]. British Journal of Educational Technology, 2021, 52(1): 91-111.	Age	Exclude	Agreed
638	Brennan A, McDonagh T, Dempsey M, et al. Cosmic Sounds: A Game to Support Phonological Awareness Skills for Children With Dyslexia [J]. IEEE Transactions on Learning Technologies, 2022, 15(3): 301-10.	Age	Exclude	Agreed
639	Brenner M Z. Context-based semi-supervised joint people recognition in consumer photo collections using markov networks [J]. 2014.	GE	Exclude	Agreed
640	Bress J N, Falk A, Schier M M, et al. Efficacy of a Mobile App-Based Intervention for Young Adults With Anxiety Disorders A Randomized Clinical Trial [J]. JAMA network open, 2024, 7(8).	Age	Exclude	Agreed
641	Bressane A, Silva M B, Goulart A P G, et al. Understanding How Green Space Naturalness Impacts Public Well-Being: Prospects for Designing Healthier Cities [J]. International journal of environdental research and public health, 2024, 21(5).	GE	Exclude	Agreed
642	Brewer R, Anthony L, Brown Q, et al. Using gamification to motivate children to complete empirical studies in lab environdents; Conference abstract of the ACM International Conference abstract Proceeding Series, F, 2013 [C].	Age	Exclude	Agreed
643	Brigden A, Garg M, Deighan M, et al. Digital tools for assessing chronic pain in children (5-11 years): Review [J]. Paediatric & neonatal pain, 2024, 6(3): 89-97.	Review, Age	Exclude	Agreed
644	Briggs A L, Katzer R, Gonzalez I A, et al. Two-Screen Virtual Board Game Didactic for Teaching Wilderness and Environdental Medicine Topics to Emergency Medicine Residents [J]. Journal of education & teaching in emergency medicine, 2021, 6(4): L1-l6.	GE	Exclude	Agreed
645	Brijnath B, Antoniades J. Playing With Antidepressants: Perspectives From Indian Australians and Anglo-Australians Living With Depression [J]. Qualitative Health Research, 2017, 27(13): 1970-81.	GE	Exclude	Agreed
646	Brill E, Krebs C, Falkner M, et al. Can a serious game-based cognitive training attenuate cognitive decline related to Alzheimer’s disease? Protocol for a randomized controlled trial [J]. BMC psychiatry, 2022, 22(1).	Protocol, SG	Exclude	Agreed
647	Brinker J K, Roberts P, Radnidge B. The Game of Late Life: A Novel Education Activity for the Psychology of Ageing [J]. Educational Gerontology, 2014, 40(2): 91-101.	OA	Exclude	Agreed
648	Brinsley J, O'Connor E J, Singh B, et al. Effectiveness of Digital Lifestyle Interventions on Depression, Anxiety, Stress, and Well-Being: Review and Meta-Analysis [J]. Journal of medical Internet research, 2025, 27.	Review	Exclude	Agreed
649	Brinson N H, Rutherford D N. Privacy and the quantified self: A review of U.S. health information policy limitations related to wearable technologies [J]. Journal of Consumer Affairs, 2020, 54(4): 1355-74.	GE	Exclude	Agreed
650	Brito F R F Z. An Image-Based Applied Game for Neuropsychological Rehabilitation : Assessing its Feasibility Among Elderly with Vascular Mild Cognitive Impairment [M]. 2024.	SG	Exclude	Agreed
651	Broekhuis M, van Velsen L, Hermens H. Assessing usability of eHealth technology: A comparison of usability benchmarking instruments [J]. International journal of medical informatics, 2019, 128: 24-31.	GE	Exclude	Agreed
652	Brom C, Starkova T, D'Mello S K. How effective is emotional design? A meta-analysis on facial anthropomorphisms and pleasant colors during multimedia learning [J]. EDUCATIONAL RESEARCH REVIEW, 2018, 25: 100-19.	Review	Exclude	Agreed
653	Brons A, Braam K, Broekema A, et al. Translating Promoting Factors and Behavior Change Principles Into a Blended and Technology-Supported Intervention to Stimulate Physical Activity in Children With Asthma (Foxfit): Design Study [J]. JMIR formative research, 2022, 6(7): e34121-e.	Age	Exclude	Agreed
654	Brons A, de Schipper A, Mironcika S, et al. Assessing Children's Fine Motor Skills With Sensor-Augmented Toys: Machine Learning Approach [J]. Journal of medical Internet research, 2021, 23(4).	Age	Exclude	Agreed
655	Bronz G, Leoni-Foglia C, Lava S G, et al. Pathologic fracture revealed a rare syndromic form of genetic lipodystrophy [J]. Clinical Dysmorphology, 2020, 29(1): 53-60.	GE	Exclude	Agreed
656	Brookman R, Hulm Z, Hearn L, et al. Evaluation of an exercise program incorporating an international cycling competition: a multimodal intervention model for physical, psychological, and social wellbeing in residential aged care [J]. BMC geriatrics, 2024, 24(1): 435.	GE	Exclude	Agreed
657	Brooks A. An HCI Approach in Contemporary Healthcare and (Re)habilitation [M]. The Wiley Handbook of Human Computer Interaction. 2024: 923-44.	Chapter	Exclude	Agreed
658	Broom D R, Flint S W. Gotta Catch 'Em All: Impact of Pokemon Go on Physical Activity, Sitting Time, and Perceptions of Physical Activity and Health at Baseline and Three-Month Follow-Up [J]. Games for health journal, 2018, 7(6): 401-8.	SG	Uncertain/Exclude	Resolved
659	Brosowski T, Olason D T, Turowski T, et al. The Gambling Consumption Mediation Model (GCMM): A Multiple Mediation Approach to Estimate the Association of Particular Game Types with Problem Gambling [J]. Journal of gambling studies, 2021, 37(1): 107-40.	GE	Exclude	Agreed
660	Brown A. Coronary thrombosis an environdental study [J]. British Medical Journal, 1962, 2(5304): 567-73.	Nm, Age, GE	Exclude	Agreed
661	Brown J M. The development and evaluation of a mHealth nutrition education intervention [J]. Masters Abstracts International, 2019, 82-09: 28470750, 143pp.-, 143pp.	Thesis	Exclude	Agreed
662	Brown J M, Savaglio R, Watson G, et al. Optimizing Child Nutrition Education With the Foodbot Factory Mobile Health App: Formative Evaluation and Analysis [J]. JMIR formative research, 2020, 4(4): e15534-e.	Age	Exclude	Agreed
663	Brown J M Z. The Development and Evaluation of a mHealth Nutrition Education Intervention [M]. 2019.	Book	Exclude	Agreed
664	Brown M, Hooper N, James P, et al. A Web-Delivered Acceptance and Commitment Therapy Intervention With Email Reminders to Enhance Subjective Well-Being and Encourage Engagement With Lifestyle Behavior Change in Health Care Staff: Randomized Cluster Feasibility Stud [J]. JMIR formative research, 2020, 4(8): e18586-e.	Age	Exclude	Agreed
665	Brown Wilson C, Clarke S, Carter G, et al. Co-design of a Kids Dementia Game [J]. Palliative medicine, 2023, 37(1): 76.	Age, SG	Exclude	Agreed
666	Brox E, Konstantinidis S T, Evertsen G. User-Centered Design of Serious Games for Older Adults Following 3 Years of Experience With Exergames for Seniors: A Study Design [J]. JMIR serious games, 2017, 5(1): e2.	SG	Exclude	Agreed
667	Broza O, Biberman-Shalev L, Chamo N. ?Start from scratch?: Integrating computational thinking skills in teacher education [J]. THINKING SKILLS And CREATIVITY, 2023, 48.	GE	Exclude	Agreed
668	Brugada-Ramentol V, Bozorgzadeh A, Jalali H. Enhance VR: A Multisensory Approach to Cognitive Training and Monitoring [J]. Frontiers in digital health, 2022, 4.	SG	Exclude	Agreed
669	Brüll P, Ruiter R A, Wiers R W, et al. Gaming for Safer Sex: Young German and Turkish People Report No Specific Culture-Related Preferences Toward Educational Games Promoting Safer Sex [J]. Games for health journal, 2016, 5(6): 357-65.	Age	Exclude	Agreed
670	Bruno M A. Conference abstract of the 2022 IEEE Biennial Congress of Argentina, ARGENCON 2022, F, 2022 [C].	Conference abstract	Exclude	Agreed
671	Bruno M A, Griffiths L. Serious games: Supporting occupational engagement of people aged 50, based on intelligent tutoring systems [J]. Ingeniare, 2014, 22(1): 125-39.	SG	Exclude	Agreed
672	Bryant B R, Sisk M R, McGuire J F. Efficacy of Gamified Digital Mental Health Interventions for Pediatric Mental Health Conditions A Review and Meta-Analysis [J]. JAMA PEDIATRICS, 2024, 178(11): 1136-46.	Review, Age	Exclude	Agreed
673	Bryce S D, Lee S J, Ponsford J L, et al. The impact of intrinsic motivation on session attendance and reliable cognitive improvement in cognitive remediation in schizophrenia [J]. Schizophrenia Research, 2018, 202: 354-60.	Age, GE	Exclude	Agreed
674	Brydevall M, Albertella L, Christensen E, et al. The role of psychological distress in understanding the relationship between habitual decision-making and addictive behaviors [J]. Journal of psychiatric research, 2025, 184: 297-306.	GE, OA	Exclude	Agreed
675	Brzozowska M, Morawski P, Kolasińska-Morawska K, et al. Enhancement of international managerial competencies through business simulation training: The Marketplace simulacrum [J]. Journal of International Studies, 2024, 17(4): 126-49.	GE, OA	Exclude	Agreed
676	Bucchiarone A, Martorella T, Frageri D, et al. PolyGloT: A personalized and gamified eTutoring system for learning modelling and programming skills [J]. SCIENCE OF COMPUTER PROGRAMMING, 2024, 231.	GE	Exclude	Agreed
677	Buchem I, Klamma R, Wild F. Perspectives on wearable enhanced learning (well): Current trends, research, and practice [M]. 2019.	Chapter	Exclude	Agreed
678	Buchem I, Kümmel C, Ritter D, et al. BewARe - Wearable- And Augmented-Reality-Enhanced Movement and Mobility Training for Promoting Health and Wellbeing of Senior Patients; Conference abstract of the CEUR Workshop Conference abstract, F, 2020 [C].	Conference abstract	Exclude	Agreed
679	Buchem I, Merceron A, Kreutel J, et al. Gamification designs in Wearable enhanced learning for healthy ageing; Conference abstract of the Conference abstract of 2015 International Conference abstract on Interactive Mobile Communication Technologies and Learning, IMCL 2015, F, 2015 [C].	Conference abstract	Exclude	Agreed
680	Buchem I, Vorwerg S, Stamm O, et al. Gamification in mixed-reality exergames for older adult patients in a mobile immersive diagnostic center: A pilot study in the BewARe Project; Conference abstract of the Conference abstract of 2021 7th International Conference abstract of the Immersive Learning Research Network, iLRN 2021, F, 2021 [C].	Conference abstract	Exclude	Agreed
681	Buchem I, Vorwerg S, Stamm O, et al. Designing for Rapport with Virtual Agents in a Simulated Mixed Reality Environdent: Results from a Pilot Study with Senior Users in the bewARe Project; Conference abstract of the Lecture Notes in Networks and Systems, F, 2021 [C].	Conference abstract	Exclude	Agreed
682	Bucher Della Torre S, Lages M, Dias S S, et al. Translating and Testing a Digital Game Promoting Vegetable Consumption in Young Children: Usability Study [J]. JMIR serious games, 2023, 11: e43843.	Age, SG	Exclude	Agreed
683	Budhwar P, Chowdhury S, Wood G, et al. Human resource management in the age of generative artificial intelligence: Perspectives and research directions on ChatGPT [J]. Human Resource Management Journal, 2023, 33(3): 606-59.	GE, OA	Exclude	Agreed
684	Bueno-Baquero A, del Olmo-Munoz J, Gonzalez-Calero J A, et al. Gamified approaches to computational thinking in teacher training [J]. REVISTA DE EDUCACION, 2024, (405): 71-102.	GE, OA	Exclude	Agreed
685	C Braga B, Nguyen P H, Aberman N-L, et al. Exploring an Artificial Intelligence-Based, Gamified Phone App Prototype to Track and Improve Food Choices of Adolescent Girls in Vietnam: Acceptability, Usability, and Likeability Study [J]. JMIR formative research, 2022, 6(7): e35197-e.	Age	Exclude	Agreed
686	Čábelková I, Strielkowski W, Rybakova A, et al. Does playing video games increase emotional creativity? [J]. International journal of environdental research and public health, 2020, 17(7).	GE, OA	Exclude	Agreed
687	Cabeza-Ramírez L J, Muñoz-Fernández G A, Santos-Roldán L. Video game streaming in young people and teenagers: Uptake, user groups, dangers, and opportunities [J]. Healthcare (Switzerland), 2021, 9(2).	Age	Exclude	Agreed
688	Cabral D R B Z. Digital Resources to Support Content Consolidation in History Class [M]. 2021.	Book	Exclude	Agreed
689	Caceres N A, Yu Q, Lauzon M, et al. Supplementing a widely available weight loss program with gamified inhibitory control training: A randomized pilot study [J]. Obesity science & practice, 2022, 8(6): 775-83.	Age	Exclude	Agreed
690	Cadet F, Gironda J T, O'Leary B, et al. MV-QUAL: A tool for understanding decisions to purchase virtual products in the metaverse [J]. Journal of Consumer Behaviour, 2024, 23(6): 3112-31.	GE, OA	Exclude	Agreed
691	Cafazzo J A, Casselman M, Katzman D K, et al. Bant: An mHealth APP for adolescent type i diabetes - A pilot study [J]. Journal of Adolescent Health, 2012, 50(2): S77-S8.	Age	Exclude	Agreed
692	Cahir C, Thomas K. Asymmetric effects of positive and negative affect on decision making [J]. Psychological Reports, 2010, 106(1): 193-204.	GE, OA	Exclude	Agreed
693	Cahyana U, Paristiowati M, Pratiwi W E, et al. Development of mobile game base learning on buffer solution to improve student performance; Conference abstract of the Journal of Physics: Conference abstract Series, F, 2019 [C].	Age	Exclude	Agreed
694	Cai Z, Zhang X, Liu C, et al. Effects of Digital Game-Based Learning on Student's Problem-Solving Ability: A Three-Level Meta-Analysis [J]. Journal of Computer Assisted Learning, 2025, 41(2): e70002.	Review	Exclude	Agreed
695	Cain C L Z. Tingle - Topic-independent Gamification Learning Environdent [M]. 2018.	Book	Exclude	Agreed
696	Calado A, Leite P, Soares F, et al. Design of a Framework to Promote Physical Activity for the Elderly; Conference abstract of the Advances in Intelligent Systems and Computing, F, 2019 [C].	Conference abstract	Exclude	Agreed
697	Calderón A, Ruiz M, O'Connor R V. Designing game scenarios for software project management education and assessment [J]. IET Software, 2019, 13(2): 144-51.	GE, OA	Exclude	Agreed
698	Calero S L L, Mejía T M, Vargas Perlaza K J. Down the river: design of a game for learning law 70 that protect black communities in Colombia [J]. Kepes, 2023, 20(27): 557-85.	SG	Exclude	Agreed
699	Calik A, Cakmak B, Kapucu S, et al. The effectiveness of serious games designed for infection prevention and promotion of safe behaviors of senior nursing students during the COVID-19 pandemic [J]. AMERICAN JOURNAL OF INFECTION CONTROL, 2022, 50(12): 1360-7.	SG	Exclude	Agreed
700	Callaghan M N, Reich S M. Applying a developmental lens to educational game designs for preschoolers [J]. International Journal of Mobile and Blended Learning, 2020, 12(2): 1-15.	Age	Exclude	Agreed
701	Calle Moreno F. The Virtual Innovation Factory [M]. Enterprise Innovation. 2019: 143-60.	Book	Exclude	Agreed
702	Callesen I, Magnussen A. TransparC2U-A two-pool, pedology oriented forest soil carbon simulation model aimed at user investigations of multiple uncertainties [J]. ECOLOGICAL MODELLING, 2021, 453.	GE, OA	Exclude	Agreed
703	Calvert S L. Children as consumers: Advertising and marketing [J]. Future of Children, 2008, 18(1): 205-34.	Age	Exclude	Agreed
704	Cameirão M S, Badia S B I, Oller E D, et al. Neurorehabilitation using the virtual reality based Rehabilitation Gaming System: Methodology, design, psychometrics, usability and validation [J]. Journal of neuroengineering and rehabilitation, 2010, 7(1).	SG	Exclude	Agreed
705	Cameirao M S, Smailagic A, Miao G, et al. Coaching or gaming? Implications of strategy choice for home based stroke rehabilitation [J]. Journal of neuroengineering and rehabilitation, 2016, 13.	SG	Exclude	Agreed
706	Camlibel B, Tokatli Demirok N. The effects of board game-based nutrition education on nutritional behaviors, self-efficacy, and attitudes of primary school children [J]. Nutrition and health, 2025: 2601060251337586-.	Age, Nm	Exclude	Agreed
707	Cammarata C, Wethington E, Anderson A K, et al. Older adults' views on training tools to prevent cognitive decline [J]. INFORMATICS FOR HEALTH & SOCIAL CARE, 2024, 49(3-4): 246-58.	OA	Exclude	Agreed
708	Cammarata M, Sangrar R, Harris J E, et al. Investigating the usability of mobile technology for driving rehabilitation post-stroke: a mixed-methods analysis [J]. Disability and rehabilitation Assistive technology, 2025: 1-17.	SG	Exclude	Agreed
709	Campbell M, Neill C, Suzman S. The Prognosis Of Atrial Septal Defect [J]. British Medical Journal, 1957, 1(5032): 1375.	Nm, GE, OA	Exclude	Agreed
710	Campion M A, Campion E D. Machine learning applications to personnel selection: Current illustrations, lessons learned, and future research [J]. Personnel Psychology, 2023, 76(4): 993-1009.	GE, OA	Exclude	Agreed
711	Canale N, Griffiths M D, Vieno A, et al. Impact of Internet gambling on problem gambling among adolescents in Italy: Findings from a large-scale nationally representative survey [J]. Computers in Human Behavior, 2016, 57: 99-106.	Age	Exclude	Agreed
712	Cangao C A T, Custodio P A, Borja-Osalla M T. Learning as an adventure: How online video gaming values can recreate the traditional classroom; Conference abstract of the CGAT 2010 - Computer Games, Multimedia and Allied Technology, Conference abstract, F, 2010 [C].	Conference abstract	Exclude	Agreed
713	Cangas A J, Navarro N, Parra J M A, et al. Stigma-Stop: A Serious Game against the Stigma toward Mental Health in Educational Settings [J]. Frontiers in psychology, 2017, 8.	SG	Exclude	Agreed
714	Cantrell Y, Zhu X A. Choice-based games and resilience building of gender nonconforming individuals: a phenomenological study [J]. Digital Transformation and Society, 2022, 1(2): 198-218.	GE, OA	Exclude	Agreed
715	Cao Q, Png B T, Cai Y, et al. Interactive Virtual Reality Game for Online Learning of Science Subject in Primary Schools; Conference abstract of the TALE 2021 - IEEE International Conference abstract on Engineering, Technology and Education, Conference abstract, F, 2021 [C].	Age	Exclude	Agreed
716	Cao X, Zhu X, Yu S, et al. Spatial Production of Post-Unit Community Based on Field Theory: A Case Study of the Xukuang Community [J]. Tropical Geography, 2022, 42(4): 567-78.	GE, OA	Exclude	Agreed
717	Cao Y, Huang T, Huang J, et al. Effects and Moderators of Computer-Based Training on Children's Executive Functions: A Review and Meta-Analysis [J]. Frontiers in psychology, 2020, 11.	Review, Age	Exclude	Agreed
718	Caon M, Prinelli F, Angelini L, et al. PEGASO e-Diary: User Engagement and Dietary Behavior Change of a Mobile Food Record for Adolescents [J]. Frontiers in nutrition, 2022, 9: 727480.	Age	Exclude	Agreed
719	Capatina A, Juarez-Varon D, Micu A, et al. Leveling up in corporate training: Unveiling the power of gamification to enhance knowledge retention, knowledge sharing, and job performance [J]. Journal of Innovation and Knowledge, 2024, 9(3).	GE, OA	Exclude	Agreed
720	Carballo-Marquez A, Ampatzoglou A, Rojas-Rincon J, et al. Improving Emotion Regulation, Internalizing Symptoms and Cognitive Functions in Adolescents at Risk of Executive Dysfunction-A Controlled Pilot VR Study [J]. APPLIED SCIENCES-BASEL, 2025, 15(3).	Age	Exclude	Agreed
721	Carcelen-Fraile M d C, Ruiz-Ariza A, Rusillo-Magdaleno A, et al. Effects of Active Gamification on Sleep and Anxiety Reduction in Spanish Primary School Children [J]. HEALTHCARE, 2025, 13(6).	Age	Exclude	Agreed
722	Cardinali C A E F, Martins Y A, Prates R P, et al. "The Mystery of the Cell Kingdom": an online game to improve the learning of thyroid physiology [J]. ADVANCES IN PHYSIOLOGY EDUCATION, 2025, 49(1): 177-84.	SG	Exclude	Agreed
723	Cardona J S, Lopez J A, Vela F L G, et al. Meaningful learning: motivations of older adults in serious games [J]. Universal Access in the Information Society, 2024, 23(4): 1689-704.	SG	Exclude	Agreed
724	Carme B, Bissuel F, Ajzenberg D, et al. Severe acquired toxoplasmosis in immunocompetent adult patients in French Guiana [J]. Journal of Clinical Microbiology, 2002, 40(11): 4037-44.	GE, OA	Exclude	Agreed
725	Carr D. Visual computer game features for teaching Relativity; Conference abstract of the Conference abstract - 2010 7th International Conference abstract on Computer Graphics, Imaging and Visualization, CGIV 2010, F, 2010 [C].	Conference abstract	Exclude	Agreed
726	Carr M, Dang A, Shaw A, et al. Integration of a Cognitive Assessment Task into Exergame Gameplay Elements; Conference abstract of the Conference abstract of the Annual Hawaii International Conference abstract on System Sciences, F, 2022 [C].	Conference abstract	Exclude	Agreed
727	Carrillo N, Montagut M. Tackling online disinformation through media literacy in spain: The project 'que no te la cuelen' [J]. Catalan Journal of Communication and Cultural Studies, 2021, 13(1): 149-57.	GE, OA	Exclude	Agreed
728	Carvalho A M P Z. Gamification in Marketing Applying Intelligent Modeling and Stochastic Processes [M]. 2019.	Book	Exclude	Agreed
729	Carvalho D B F, Domingueti D B, Almeida Santos S M, et al. A Game to Deal With Alcohol Abuse (Jib): Development and Game Experience Evaluation [J]. JMIR serious games, 2019, 7(4): e11151.	SG	Exclude	Agreed
730	Carvalho D B F, Domingueti D B, De Almeida Santos S M, et al. A game to deal with alcohol abuse (jib): Development and game experience evaluation [J]. JMIR serious games, 2019, 7(4).	SG	Exclude	Agreed
731	Casagrande A M, Alves L L Y W, Suzuki P A, et al. The use of chess and card game as a teaching tool for chemistry [J]. Espacios, 2018, 39(43).	Nm	Exclude	Agreed
732	Casale S, Musicò A. Investigating how internet gaming disorder and bodily dissociation experiences vary by game genres [J]. Cognitive Processing, 2022, 23(3): 521-6.	GE, OA	Exclude	Agreed
733	Casals M, Jimenez S, Caparros T, et al. Scoping review and quality of studies on the epidemiology of pickleball injuries [J]. Apunts Sports Medicine, 2023, 58(217).	Review	Exclude	Agreed
734	Casanova-Mata I. Enhancing English Acquisition: Effects of among us Game-Based Gamification on Language Competence, Motivation, Attention, and Attitude towards the English Subject [J]. Education Sciences, 2023, 13(11).	GE, OA	Exclude	Agreed
735	Casas-Roma J, Nelson M J, Arnedo-Moreno J, et al. Towards simulated morality systems: Role-playing games as artificial societies; Conference abstract of the ICAART 2019 - Conference abstract of the 11th International Conference abstract on Agents and Artificial Intelligence, F, 2019 [C].	Conference abstract	Exclude	Agreed
736	Casas-Roma J, Nelson M J, Arnedo-Moreno J, et al. Towards enhancing NPCs' morality: The case of the elder Scrolls IV: Oblivion; Conference abstract of the 2019 AISB Convention, F, 2019 [C].	Conference abstract	Exclude	Agreed
737	Cascão T A Z. Aprendizagem Baseada em Jogos no Ensino dos Subsistemas Terrestres e Biodiversidade: Uma Investigação-ação com Alunos(As) do 10.º anoGame-Based Learning in Teaching Earth Subsystems and Biodiversity: An Action Research with 10th Grade Students [M]. 2022.	Age, Book	Exclude	Agreed
738	Casey A, Hastie P A, Rovegno I. Student learning during a unit of student-designed games [J]. Physical Education and Sport Pedagogy, 2011, 16(4): 331-50.	Age	Exclude	Agreed
739	Casotti M E, Frueh B E, Goldblum D. Eye injuries caused by "Hornussen": A traditional Swiss team game; Conference abstract of the Klinische Monatsblatter fur Augenheilkunde, F, 2003 [C].	Nm	Exclude	Agreed
740	Castaneda J A C, Lin P C, Hung P C K, et al. Designing inclusive tech playful educative solutions for visually impaired learners in STEM education [J]. Smart Learning Environdents, 2025, 12(1).	GE, OA	Exclude	Agreed
741	Castañeda L, Arnab S, Tur G, et al. Co-creating pedagogically informed games for data literacy [J]. Revista de Educacion, 2024, 1: 39-69.	GE, OA	Exclude	Agreed
742	Castaner M, Camerino O, Landry P, et al. Quality of physical activity of children in exergames: Sequential body movement analysis and its implications for interaction design [J]. INTERNATIONAL JOURNAL OF HUMAN-COMPUTER STUDIES, 2016, 96: 67-78.	Age	Exclude	Agreed
743	Castellano-Tejedor C, Cencerrado A. Gamification for Mental Health and Health Psychology: Insights at the First Quarter Mark of the 21st Century [J]. International journal of environdental research and public health, 2024, 21(8).	Review	Exclude	Agreed
744	Castillo Londoño A L, Márquez M B P Z. Ownership of the Resolution Process for Mathematic Problems in a Virtual Learning Environdent [M]. 2021.	Book	Exclude	Agreed
745	Castillo-Aguilar M, Valdés-Badilla P, Herrera-Valenzuela T, et al. Cardiac Autonomic Modulation in Response to Muscle Fatigue and Sex Differences During Consecutive Competition Periods in Young Swimmers: A Longitudinal Study [J]. Frontiers in physiology, 2021, 12.	Age	Exclude	Agreed
746	Castronovo F, Zappe S E, Messner J I, et al. Design of a construction simulation educational game through a cognitive lens; Conference abstract of the ASEE Annual Conference abstract and Exposition, Conference abstract Conference abstract, F, 2015 [C].	Conference abstract	Exclude	Agreed
747	Casucci T, Locke A B, Henson A, et al. A workplace well-being game intervention for health sciences librarians to address burnout [J]. JOURNAL OF THE MEDICAL LIBRARY ASSOCIATION, 2020, 108(4): 605-17.	Age	Exclude	Agreed
748	Catalán J M, Blanco-Ivorra A, García-Pérez J V, et al. Patients' physiological reactions to competitive rehabilitation therapies assisted by robotic devices [J]. Journal of neuroengineering and rehabilitation, 2023, 20(1).	SG	Exclude	Agreed
749	Cates J R, Fuemmeler B F, Stockton L L, et al. Evaluation of a Serious Video Game to Facilitate Conversations About Human Papillomavirus Vaccination for Preteens: Pilot Randomized Controlled Trial [J]. JMIR serious games, 2020, 8(4): e16883.	Age, SG	Exclude	Agreed
750	Caudill R L, Shore J H. Telemedicine, Smart Devices, Social Media, and the Human/Technology Interface [M]. Psychiatry. 2024: 2011-24.	Book	Exclude	Agreed
751	Cavadas R J O M d S, Moreira A C. Brand Evangelism: A Review and Research Agenda [J]. International Journal of Consumer Studies, 2025, 49(3): e70064.	Review	Exclude	Agreed
752	Čavala M, Trninić V, Jašić D, et al. The influence of somatotype components and personality traits on the playing position and the quality of top Croatian female cadet handball players [J]. Collegium Antropologicum, 2013, 37(SUPPL.2): 93-100.	Age	Exclude	Agreed
753	Cavalcante Neto J L, Steenbergen B, Tudella E. Motor intervention with and without Nintendo® Wii for children with developmental coordination disorder: Protocol for a randomized clinical trial [J]. Trials, 2019, 20(1).	Age	Exclude	Agreed
754	Cavique C, Cláudio A P, Carmo M B, et al. Developing a virtual assistant to promote education on osteoarthritis [J]. Annals of the Rheumatic Diseases, 2019, 78: 224-5.	GE, OA	Exclude	Agreed
755	Cayetano A R, Rivera E V, De Mena Ramos J M, et al. Effect of gamified physical activity practice on the mood of female basketball players in confinement stage [J]. Retos, 2021, 43: 10-6.	Age	Exclude	Agreed
756	Çelebisoy N, Ak A K, Ataç C, et al. Can vestibular migraine development be predicted in patients with new onset migraine headaches? [J]. Neurology Asia, 2022, 27(2): 403-9.	GE, OA	Exclude	Agreed
757	Cengiz M, Birant K U, Yildirim P, et al. Development of an Interactive Game-Based Learning Environdent to Teach Data Mining [J]. INTERNATIONAL JOURNAL OF ENGINEERING EDUCATION, 2017, 33(5): 1598-617.	GE, OA	Exclude	Agreed
758	Cermak-Sassenrath D, Solmaz S, Alfaro J L D, et al. Bunno's Fabulous Soap-Making Challenge – Educational Concept, Game Design, and Initial Evaluation [J]. Chemical Engineering & Technology, 2023, 46(6): 127.	GE, OA	Exclude	Agreed
759	Cerqueira F, Ferreira M C, Campos M J, et al. PocketOnco®: Prototyping a mobile app for health literacy and self-management of oncological diseases [J]. Computer methods and programs in biomedicine, 2025, 261: 108649.	GE, OA	Exclude	Agreed
760	Cès P, Doyen A L, Duflos M, et al. Intergenerational Board Games Among Older Adults and School-Aged Children, Through the Lens of Shared Pro-Social Behaviors and Positive Affect [J]. Scandinavian Journal of Psychology, 2025.	Nm	Exclude	Agreed
761	Cesario V, Nisi V. Lessons Learned on Engaging Teenage Visitors in Museums with Story-Based and Game-Based Strategies [J]. ACM JOURNAL ON COMPUTING And CULTURAL HERITAGE, 2023, 16(2).	Age	Exclude	Agreed
762	Cesário V, Nisi V. Designing with teenagers: A teenage perspective on enhancing mobile museum experiences [J]. International Journal of Child-Computer Interaction, 2022, 33.	Age	Exclude	Agreed
763	Cha S-S, Kim C Y, Tang Y. Gamification in the Metaverse: Affordance, perceived value, flow state, and engagement [J]. INTERNATIONAL JOURNAL OF TOURISM RESEARCH, 2024, 26(2).	GE, OA	Exclude	Agreed
764	Chacón-Castro M, Rengifo J, Arias-Flores H, et al. The Impact of Card Games on Enhancing Financial Education and Daily Life Skills for Older Adults; Conference abstract of the Smart Innovation, Systems and Technologies, F, 2024 [C].	Nm	Exclude	Agreed
765	Chagas C, Pontes E S T B, Reffatti L M, et al. Rango Cards, a digital game designed to promote a healthy diet: a randomized study protocol [J]. BMC public health, 2018, 18(1): 910.	Protocol	Exclude	Agreed
766	Chakraborty A, Jain V, Belk R. Exploring Avatar Selves in the Metaverse: Consumer Co-Creation of Experiences [J]. Journal of Consumer Behaviour, 2025, 24(2): 694-716.	GE, OA	Exclude	Agreed
767	Challét-Bouju G, Hardouin J-B, Lagadec M, et al. Profiles of problem and non-problem gamblers, depending on their preferred gambling activity [J]. Addiction Research & Theory, 2016, 24(3): 209-22.	GE, OA	Exclude	Agreed
768	Chalupsk P. Prick lit or naked hope? Self-exposure in Hanif Kureishi's Intimacy [J]. Brno Studies in English, 2011, 37(2): 61-77.	GE, OA	Exclude	Agreed
769	Chambel G, Tinga A M, Huybens D S, et al. Exploring the Impact of a Gamified Exercise Platform to Support Healthy Ageing: Home-Based Study with Older Adults; Conference abstract of the 2023 IEEE 11th International Conference abstract on Serious Games and Applications for Health, SeGAH 2023, F, 2023 [C].	Conference abstract	Exclude	Agreed
770	Champion E, Nurmikko-Fuller T, Grant K. Alchemy and archives, swords, spells, and castles: Medieval-modding Skyrim [M]. Teaching the Middle Ages through Modern Games: Using, Modding and Creating Games for Education and Impact. 2022: 175-99.	Book	Exclude	Agreed
771	Chan G, Arya A, Orji R, et al. Increasing motivation in social exercise games: personalising gamification elements to player type [J]. Behaviour & Information Technology, 2024, 43(11): 2608-38.	OA	Exclude	Agreed
772	Chan G, Banire B, Anukem S, et al. Social Exergames in Health and Wellness: A Review of Trends, Effectiveness, Challenges, and Directions for Future Research [J]. INTERNATIONAL JOURNAL OF HUMAN-COMPUTER INTERACTION, 2025, 41(10): 5894-925.	Review	Exclude	Agreed
773	Chan G H. Application and effectiveness of play therapy using an online-game intervention for hidden youth [J]. British Journal of Social Work, 2020, 50(7): 2116-34.	Age	Exclude	Agreed
774	Chan S J, Yeo K J, Handayani L. Types of smartphone usage and problematic smartphone use among adolescents: A review of literature [J]. International Journal of Evaluation and Research in Education, 2023, 12(2): 563-70.	Review, Age	Exclude	Agreed
775	Chan S Y C, Liu K C K, Ching J C F, et al. Pediatric radiotherapy preparation: a scoping review [J]. Chinese clinical oncology, 2025, 14(1): 10.	Review, Age	Exclude	Agreed
776	Chan T M, Bodnariuc N, Nandeesha N, et al. GridlockED as an Intervention for Nurses (GAAIN) Study [J]. Journal of continuing education in nursing, 2024, 55(5).	Age	Exclude	Agreed
777	Chan W H. Examining gamification affordances for intrinsic needs of satisfaction in tourist engagement activities on digital platforms in Hong Kong [J]. Tourism and Hospitality Research, 2024.	GE, OA	Exclude	Agreed
778	Chang C C, Chiou J K, Lin C J, et al. Machine-learning Algorithm-based Risk Prediction and Screening-detected Prostate Cancer in A Benign Prostate Hyperplasia Cohort [J]. Anticancer Research, 2024, 44(4): 1683-93.	GE, OA	Exclude	Agreed
779	Chang C-C, Hwang G-J, Ou L-S. Fostering the Life Skills of Learners With Intellectual Disabilities Using Interactive Technologies: A Motivational Model-Based Digital Game-Based Training Approach [J]. Journal of Computer Assisted Learning, 2025, 41(2): e70026.	Age	Exclude	Agreed
780	Chang C-C, Yang S-T. Interactive effects of scaffolding digital game-based learning and cognitive style on adult learners' emotion, cognitive load and learning performance [J]. INTERNATIONAL JOURNAL OF EDUCATIONAL TECHNOLOGY IN HIGHER EDUCATION, 2023, 20(1).	GE, OA	Exclude	Agreed
781	Chang C H S, Lin F L, Hsieh C J, et al. The Challenges of Students With Blindness and the Instructional Strategies of Their Instructors in Mathematics Game-based Learning [J]. Journal of Research in Education Sciences, 2023, 68(2): 37-72.	Age	Exclude	Agreed
782	Chang C Z. Eye tracking and game mechanics: An evaluation of undodified tablet computers for use in vision screening software for childrenn [M]. 2014.	Age, Book	Exclude	Agreed
783	Chang H Y, Poh D Y H, Wong L L, et al. Student preferences on gaming aspects for a serious game in pharmacy practice education: A cross-sectional study [J]. JMIR Medical Education, 2015, 1(1).	Age	Exclude	Agreed
784	Chang M, Yokota Y, Ando H, et al. Comparison and combination of gamified neurofeedback training and general behavioral training [J]. PloS one, 2022, 17(12).	Age	Exclude	Agreed
785	Chang W J, Chang P C, Chang Y H. The gamification and development of a chatbot to promote oral self-care by adopting behavior change wheel for Taiwanese children [J]. Digital health, 2024, 10: 20552076241256750.	Age	Exclude	Agreed
786	Chang Y H, Hwang J H, Fang R J, et al. A kinect- and game-based interactive learning system [J]. Eurasia Journal of Mathematics, Science and Technology Education, 2017, 13(8): 4897-914.	GE, OA	Exclude	Agreed
787	Chang Y J, Kang Y S, Chang Y S, et al. Designing a kinect2scratch game to help teachers train children with intellectual disabilities for pedestrian safety; Conference abstract of the ASSETS 2016 - Conference abstract of the 18th International ACM SIGACCESS Conference abstract on Computers and Accessibility, F, 2016 [C].	Age	Exclude	Agreed
788	Chapman D S, Gödöllei A F. E-Recruiting [M]. The Wiley Blackwell Handbook of the Psychology of the Internet at Work. 2021: 211-30.	Book	Exclude	Agreed
789	Charmillot P A, Gobron S. Seriously, could playing be a better way to accompany someone towards their death? [J]. Revue Internationale de Soins Palliatifs, 2017, 32(2): 37-44.	GE, OA	Exclude	Agreed
790	Charnock G, Ribera-Fumaz R. What's Talent Got to Do with It? The Collective Labourer and the Rise of Barcelona's Digital Economy [J]. Antipode, 2024, 56(2): 400-23.	GE, OA	Exclude	Agreed
791	Charvet L, George A, Cho H, et al. Mobile Attention Bias Modification Training Is a Digital Health Solution for Managing Distress in Multiple Sclerosis: A Pilot Study in Pediatric Onset [J]. Frontiers in neurology, 2021, 12.	Age	Exclude	Agreed
792	Chatterjee K, Buchanan A, Cottrell K, et al. Immersive Virtual Reality for the Cognitive Rehabilitation of Stroke Survivors [J]. IEEE Transactions on Neural Systems and Rehabilitation Engineering, 2022, 30: 719-28.	SG	Exclude	Agreed
793	Chau C L, Tsui Y Y, Cheng C. Gamification for Internet Gaming Disorder Prevention: Evaluation of a Wise IT-Use (WIT) Program for Hong Kong Primary Students [J]. Frontiers in psychology, 2019, 10: 2468.	Age	Exclude	Agreed
794	Chau J. Accounting Information Usage and Trading by Retail Investors: Evidence from Integrated Trading Platform [J]. Journal of Accounting Research, 2025, n/a(n/a).	GE, OA	Exclude	Agreed
795	Chau M M, Burgermaster M, Mamykina L. The use of social media in nutrition interventions for adolescents and young adults-A Review [J]. International journal of medical informatics, 2018, 120: 77-91.	Review, Age	Exclude	Agreed
796	Chaudhry B M, Islam M U, Chawla N V. Longitudinal Evaluation of Casual Puzzle Tablet Games by Older Adults; Conference abstract of the Conference abstract of the 2024 ACM Designing Interactive Systems Conference abstract, DIS 2024, F, 2024 [C].	Conference abstract	Exclude	Agreed
797	Chaurasia J K, Gupta V, Mayank V, et al. Role of nuclear morphometry in diagnosis of salivary gland neoplasms [J]. Diagnostic Cytopathology, 2020, 48(12): 1181-93.	GE, OA	Exclude	Agreed
798	Chavira A G Z. The Effects of Gamification and Taste Exposure on Vegetable Consumption in Children [M]. 2017.	Age, Book	Exclude	Agreed
799	Chen C-H, Kreidler T, Ochsenfahrt A. Rehago - A Home-Based Training App Using Virtual Reality to Improve Functional Performance of Stroke Patients with Mirror Therapy and Gamification Concept: A Pilot Study...Healthcare of the Future 2022, May 20, 2022, Biel/Bienne, Switzerland [J]. Studies in Health Technology & Informatics, 2022, 292: 91-5.	SG	Exclude	Agreed
800	Chen C-H, Liu G-Z, Hwang G-J. Interaction between gaming and multistage guiding strategies on students' field trip mobile learning performance and motivation [J]. British Journal of Educational Technology, 2016, 47(6): 1032-50.	Age	Exclude	Agreed
801	Chen C-M, Chen P-C. A gamified instant perspective comparison system to facilitate online discussion effectiveness [J]. British Journal of Educational Technology, 2023, 54(3): 790-811.	GE, OA	Exclude	Agreed
802	Chen C Y, Chang S L. Relationship between online game addiction and user'sliking of design features; Conference abstract of the 5th International Conference abstract on Information Technology and Applications, ICITA 2008, F, 2008 [C].	Conference abstract	Exclude	Agreed
803	Chen C-Y Z. Exploring the Application of a Board Game in Vocational Knowledge Teaching for Senior High School Students with Intellectual Disability [M]. 2022.	Age, Nm	Exclude	Agreed
804	Chen H, Chen Y, Chen J. Protecting teenagers' gaming privacy: the roles of parental mediation, platform protection, and risky encounters [J]. Behaviour and Information Technology, 2024, 43(14): 3578-91.	Age	Exclude	Agreed
805	Chen H J, Wu Y S. The Moderator of Gamification of Physical Activities in Older Adults; Conference abstract of the Lecture Notes in Computer Science (including subseries Lecture Notes in Artificial Intelligence and Lecture Notes in Bioinformatics), F, 2022 [C].	Conference abstract	Exclude	Agreed
806	Chen I C, Rocha-Beverly C, Schneider B. Learning by playing Init2Winit: How aligndent knowledge increases educational aspirations and college plans in high school [J]. JOURNAL OF RESEARCH ON TECHNOLOGY IN EDUCATION, 2022, 54(4): 491-510.	Age	Exclude	Agreed
807	Chen J, Duvall G. On dynamic cyber defense and its improvement; Conference abstract of the Conference abstract of the 11th International Conference abstract on Cyber Warfare and Security, ICCWS 2016, F, 2016 [C].	Conference abstract	Exclude	Agreed
808	Chen J, Ho E, Jiang Y, et al. Mobile Social Network-Based Smoking Cessation Intervention for Chinese Male Smokers: Pilot Randomized Controlled Trial [J]. JMIR mHealth and uHealth, 2020, 8(10): e17522.	GE, OA	Exclude	Agreed
809	Chen J, She X, Fan Y, et al. Virtual Roaming of Cultural Heritage Based on Image Processing [J]. Computer Animation and Virtual Worlds, 2024, 35(6): e70000.	GE, OA	Exclude	Agreed
810	Chen J, Zhang G, Hu Q. Research on the Impact of Pro-Environdent Game and Guilt on Environdentally Sustainable Behaviour [J]. International journal of environdental research and public health, 2022, 19(20).	GE, OA	Exclude	Agreed
811	Chen K, Chen K B. Task-Oriented and Imitation-Oriented Movements in Virtual Reality Exercise Performance and Design [J]. HUMAN FACTORS, 2023, 65(1): 125-36.	GE,Age	Exclude	Agreed
812	Chen M P, Liao B C. Augmented reality laboratory for high school electrochemistry course; Conference abstract of the Conference abstract - IEEE 15th International Conference abstract on Advanced Learning Technologies: Advanced Technologies for Supporting Open Access to Formal and Informal Learning, ICALT 2015, F, 2015 [C].	Age	Exclude	Agreed
813	Chen Q, Hartman R, Dankiv L, et al. Game changer: Navigating between challenges and hopes in geropharmacology [M]. Advances in Pharmacology. 2025.	Book	Exclude	Agreed
814	Chen T H, Lee S D, Ma W F. Attributes, Quality, and Downloads of Dementia-Related Mobile Apps for Patients with Dementia and Their Caregivers: An App Review and Evaluation Study [J]. JMIR formative research, 2023, 8.	Review	Exclude	Agreed
815	Chen T S, Hsieh P L, Tung C C, et al. Evaluation of registered nurses' interprofessional emergency care competence through the gamification of cardiopulmonary resuscitation training: a cross-sectional study [J]. BMC medical education, 2023, 23(1): 359.	Age	Exclude	Agreed
816	Chen W, Yang Q, Zhao S, et al. A Graphical Programming Language and Its Supporting Tool for Insect Intelligent Building [J]. Scientific Programming, 2020, 2020(1): 9634389.	GE, OA	Exclude	Agreed
817	Chen X, Siebourg-Polster J, Wolf D, et al. Feasibility of using microsoft kinect to assess upper limb movement in type III Spinal muscular atrophy patients [J]. PloS one, 2017, 12(1).	SG	Exclude	Agreed
818	Chen X, Wolf D, Siebourg-Polster J, et al. An Objective and Child-friendly Assessment of Arm Function by Using a 3-D Sensor [J]. JOVE-JOURNAL OF VISUALIZED EXPERIMENTS, 2018, (132).	Age	Exclude	Agreed
819	Chen X, Xie Z, Li N. Design and Research of Torque Sensor with Mutual Inductance Resonant Coupling Based on Eddy Current Effect [J]. Instrument Technique and Sensor, 2023, (3): 10-7.	GE, OA	Exclude	Agreed
820	Chen X S, Changolkar S, Navathe A S, et al. Association between behavioral phenotypes and response to a physical activity intervention using gamification and social incentives: Secondary analysis of the STEP UP randomized clinical trial [J]. PloS one, 2020, 15(10): e0239288.	Age	Exclude	Agreed
821	Chen Y, Li T, Wang Z, et al. A Metamaterial Computational Multi-Sensor of Grip-Strength Properties with Point-of-Care Human-Computer Interaction [J]. Advanced Science, 2023, 10(34).	GE, OA	Exclude	Agreed
822	Chen Y, Wang L, Guo S, et al. Violent or competitive? Unpacking adolescent cyber-aggressive behavior in text, video, and game context [J]. Frontiers in psychology, 2025, 16.	Age	Exclude	Agreed
823	Chen Y, Yao H. Understanding how advertising gamification influences consumers: The effect of image experience and interactivity; Conference abstract of the Advances in Intelligent Systems and Computing, F, 2020 [C].	Conference abstract	Exclude	Agreed
824	Chen Y F, Chou W H, Li Y C. Research on the application of virtual reality intergenerational games to traditional glove puppetry culture; Conference abstract of the 15th International Conference abstract on Interfaces and Human Computer Interaction, IHCI 2021 and 14th International Conference abstract on Game and Entertaindent Technologies, GET 2021 - Held at the 15th Multi-Conference abstract on…	Conference abstract	Exclude	Agreed
825	Chen Y T, Hou C J, Huang M W, et al. The design of interactive physical game for cognitive ability detecting for elderly with mild cognitive impairment; Conference abstract of the IFMBE Conference abstract, F, 2015 [C].	Conference abstract	Exclude	Agreed
826	Cheng C, Chau C-l. Gamification-based intervention for enhancing team effectiveness and coping flexibility: Randomized controlled trial [J]. Frontiers in psychiatry, 2022, 13.	GE, OA	Exclude	Agreed
827	Cheng C, Ebrahimi O V. A meta-analytic review of gamified interventions in mental health enhancement [J]. Computers in Human Behavior, 2023, 141: N.PAG-N.PAG.	Review	Exclude	Agreed
828	Cheng C, Li S, Chen S. Evaluation of a multicomponent positive psychology program to prevent gaming disorder and enhance mental wellness in primary pupils: A randomized controlled trial [J]. Journal of behavioral addictions, 2024, 13(3): 871-83.	Age	Exclude	Agreed
829	Cheng L, Yu T. A new generation of AI: A review and perspective on machine learning technologies applied to smart energy and electric power systems [J]. International Journal of Energy Research, 2019, 43(6): 1928-73.	GE, OA	Exclude	Agreed
830	Cheng M T, She H C, Annetta L A. Game immersion experience: its hierarchical structure and impact on game-based science learning [J]. Journal of Computer Assisted Learning, 2015, 31(3): 232-53.	GE, OA	Exclude	Agreed
831	Cheng M-T, Lin Y-W, She H-C, et al. Is immersion of any value? Whether, and to what extent, game immersion experience during serious gaming affects science learning [J]. British Journal of Educational Technology, 2017, 48(2): 246-63.	GE, OA	Exclude	Agreed
832	Cheng V W S, Davenport T A, Johnson D, et al. An App That Incorporates Gamification, Mini-Games, and Social Connection to Improve Men's Mental Health and Well-Being (MindMax): Participatory Design Process [J]. JMIR mental health, 2018, 5(4): e11068.	Age	Exclude	Agreed
833	Cheng Z, Greenwood B N, Pavlou P A. Location-Based Mobile Gaming and Local Depression Trends: A Study of Pokemon Go [J]. JOURNAL OF MANAGEMENT INFORMATION SYSTEMS, 2022, 39(1): 68-101.	GE, OA	Exclude	Agreed
834	Cheong K H, Koh J M, Jones M C. Paradoxical Survival: Examining the Parrondo Effect across Biology [J]. BioEssays, 2019, 41(6).	GE, OA	Exclude	Agreed
835	Cheong S K, Lang C P, Hemphill S A, et al. What Constitutes Self-Concept for Children with CP? A Delphi Consensus Survey [J]. Journal of Developmental and Physical Disabilities, 2016, 28(2): 333-46.	Age	Exclude	Agreed
836	Cheredeeva A, Savinskaya O. Gender (in)equality in the kindergarten: Mother's narratives on hidden curriculum and girl's identity [J]. Zhurnal Issledovanii Sotsial'noi Politiki, 2018, 16(3): 441-56.	Age	Exclude	Agreed
837	Cherednik I. Combinatorics, Modeling, Elementary Number Theory: From Basic To Advanced [M]. 2023.	Book	Exclude	Agreed
838	Cherepov E, Kalugina G, Sevostianov D, et al. Development of coordination abilities in cheerleaders at the stage of initial preparation [J]. Journal of Physical Education and Sport, 2020, 20(2): 666-71.	Age	Exclude	Agreed
839	Cherepov E A, Kalugina G K. Ways to cope with interpersonal emotional barriers in academic volleyball teams [J]. Teoriya i Praktika Fizicheskoy Kultury, 2017, 2017(9): 36-8.	GE, OA	Exclude	Agreed
840	Chesham A, Gerber S M, Schütz N, et al. Search and match task: Development of a taskified match-3 puzzle game to assess and practice visual search [J]. JMIR serious games, 2019, 7(2).	SG	Exclude	Agreed
841	Chesham A, Wyss P, Müri R M, et al. What Older People Like to Play: Genre Preferences and Acceptance of Casual Games [J]. JMIR serious games, 2017, 5(2): e8.	OA	Uncertain/Exclude	Resolved
842	Cheung D S K, Tse H Y J, Wong D W C, et al. The Effects of Exergaming on the Depressive Symptoms of People With Dementia: A Review and Meta-Analysis [J]. Journal of clinical nursing, 2025, 34(5): 1648-64.	Review	Exclude	Agreed
843	Chiarello F, Fioretti D, Antognozzi T, et al. The Language of Life: A Game-Based Workshop for Introducing Protein Biosynthesis; Conference abstract of the Conference abstract of the European Conference abstract on Games-based Learning, F, 2023 [C].	Conference abstract	Exclude	Agreed
844	Chik Y, Long S. The perception of undergraduates diploma students toward "hexapodx go!": A game board approach of gamification on entomology [J]. Serangga, 2021, 26(2): 386-401.	Age	Exclude	Agreed
845	Childress M. Utopian Futures for Learning Technologies [M]. The Wiley Handbook of Learning Technology. 2022: 557-70.	Book	Exclude	Agreed
846	Chin L H. An Attempt at a Japanese Reading Comprehension Class to "Personalize" the World 世界を「自分ごと化」するための日本語読解授業の試み [J]. The Korea Journal Japanese Education, 2023, 65: 7-22.	GE, OA	Exclude	Agreed
847	Chinu, Bansal U. Fair XIDS: Ensuring fairness and transparency in intrusion detection models [J]. Concurrency and Computation: Practice and Experience, 2024, 36(25): e8268.	GE, OA	Exclude	Agreed
848	Chisholm J, Warman G, Webster A. Building Experience into Simulations [M]. Experience‐Driven Leader Development. 2018: 397-403.	Book	Exclude	Agreed
849	Chiu C J, Hua L C, Chiang J H, et al. User-Centered Prototype Design of a Health Care Robot for Treating Type 2 Diabetes in the Community Pharmacy: Development and Usability Study [J]. JMIR Human Factors, 2025, 12.	GE, OA	Exclude	Agreed
850	Chiu P H, Lohrenz T M, Montague P R. Smokers' brains compute, but ignore, a fictive error signal in a sequential investment task [J]. Nature Neuroscience, 2008, 11(4): 514-20.	GE, OA	Exclude	Agreed
851	Chiu Y W, Hsieh P C, Chang K H, et al. Comparison of CogMate™ and the Mini-Mental State Examination: A New Tool for Assessing the Cognitive Function of Community-Dwelling Older People [J]. Dementia and geriatric cognitive disorders, 2025: 1-11.	GE, OA	Exclude	Agreed
852	Cho M. Q Analysis of Online Educational Games and Youth Learning Culture 온라인 교육용 게임과 청소년학습문화에 대한 Q분석 [J]. Forum For Youth Culture, 2015, 42: 59-95.	Age,NE	Exclude	Agreed
853	Cho Y Z. Motivational Regulation During Post-Stroke Rehabilitation: The Role of Goal Adjustment [M]. 2020.	Book	Exclude	Agreed
854	Choi B, Baek Y. Rethinking fantasy as a contributor to intrinsic motivation in digital gameplay [M]. Psychology of Gaming. 2013: 83-92.	Book	Exclude	Agreed
855	Choi E, Shah C. User motivations for asking questions in online Q&A services [J]. Journal of the Association for Information Science and Technology, 2016, 67(5): 1182-97.	GE, OA	Exclude	Agreed
856	Choi E, Shin S-H, Ryu J-K, et al. Commercial video games and cognitive functions: video game genres and modulating factors of cognitive enhancement [J]. BEHAVIORAL And BRAIN FUNCTIONS, 2020, 16(1).	GE, OA	Exclude	Agreed
857	Choi J, Alawa J, Tennakoon L, et al. DeepBackRib: Deep learning to understand factors associated with readmissions after rib fractures [J]. Journal of Trauma and Acute Care Surgery, 2022, 93(6): 757-61.	GE, OA	Exclude	Agreed
858	Choi J, Medalia A. Intrinsic motivation and learning in a schizophrenia spectrum sample [J]. Schizophrenia Research, 2010, 118(1-3): 12-9.	GE, OA	Exclude	Agreed
859	Choi J Y. The application of gamification and the effect of using gaming elements in Spanish classes in the general education requirements of universities 대학 교양 스페인어수업에서 게임화(gamificacion)수업 적용과 그 효과 [J]. Estudios hispanicos, 2020, 95: 61-82.	GE, OA	Exclude	Agreed
860	Choi N G, Standore E, Caamano J, et al. A Feasibility Study of Multi-Component Fall Prevention for Homebound Older Adults Facilitated by Lay Coaches and Using a Tablet-Based, Gamified Exercise Application [J]. Journal of applied gerontology : the official journal of the Southern Gerontological Society, 2021, 40(11): 1483-91.	OA	Exclude	Agreed
861	Chong J, Curtain C, Gad F, et al. Development and implementation of venous thromboembolism stewardship across a hospital network [J]. International journal of medical informatics, 2021, 155.	GE, OA	Exclude	Agreed
862	Chong W F W. Approaches to Personalize Multidomain Lifestyle Interventions for Dementia Prevention [J]. Heart & Mind, 2025, 9(1): 80-3.	GE, OA	Exclude	Agreed
863	Choo S, Gonzalez B, Hazelton J, et al. Toward Burnout Prevention: Can One Short Virtual Reality Relaxation and Mindfulness Training Session for Staff and Patients Decrease Stress and Improve Subjective Sense of Wellbeing? [J]. International Journal of Radiation Oncology Biology Physics, 2023, 117(2): e507.	GE, OA	Exclude	Agreed
864	Choong C Z. Cheapos and Aunties: Status Threats in the Age of Governdent-Led Self-Tracking Campaigns [M]. 2024.	Book	Exclude	Agreed
865	Chou W H, Chen B Z. Digital Interactive Game Interfaces for Elderly: Digital Drumming Games as Case Study; Conference abstract of the Conference abstract of 2023 9th International HCI and UX Conference abstract in Indonesia, CHIuXiD 2023, F, 2023 [C].	Conference abstract	Exclude	Agreed
866	Chou W H, Chuang B S. Application of Digital Game-Based Learning in Popular Science Education: A Case Study on Taiwan Butterfly Ecology Conservation; Conference abstract of the Communications in Computer and Information Science, F, 2024 [C].	Conference abstract	Exclude	Agreed
867	Chou W H, Li Y C, Chen Y F, et al. Empirical Study of Virtual Reality to Promote Intergenerational Communication: Taiwan Traditional Glove Puppetry as Example [J]. Sustainability (Switzerland), 2022, 14(6).	GE, OA	Exclude	Agreed
868	Chowdhury C, Roy S. Mobile Crowd-Sensing for Smart Cities [M]. Smart Cities. 2021: 125-54.	Book	Exclude	Agreed
869	Christiansen H, Hirsch O, König A, et al. Prevention of ADHD related problems: A universal preschool program [J]. Health Education, 2015, 115(3-4): 285-300.	Age	Exclude	Agreed
870	Christodoulou I, Mylonas V, Kannas T M, et al. Age-Related Constraints in the Visuomotor Plasticity of Postural Control as Revealed by a Whole-Body Mirror Learning Task [J]. Motor Control, 2024, 28(2): 125-43.	GE, OA	Exclude	Agreed
871	Chu C H, Biss R K, Cooper L, et al. Exergaming platform for older adults residing in long-term care homes: User-centered design, development, and usability study [J]. JMIR serious games, 2021, 9(1).	SG	Exclude	Agreed
872	Chu S L, Garcia B, Quance T, et al. Understanding storytelling as a design framework for cognitive support technologies for older adults; Conference abstract of the ACM International Conference abstract Proceeding Series, F, 2016 [C].	Conference abstract	Exclude	Agreed
873	Chuang Y C, Chang W N, Lin T K, et al. Game-related seizures presenting with two types of clinical features [J]. Seizure, 2006, 15(2): 98-105.	GE, OA	Exclude	Agreed
874	Chul C. A Study on the Possibility of Strengthening Competencies of Future Art Teachers through Game Production Class based Virtual Reality 가상현실 기반 게임제작 수업을 통한 미래 미술교사의 역량강화 가능성 탐구 [J]. Art Education Research Review, 2021, 35(4): 121-48.	Age	Exclude	Agreed
875	Chun W H K. Digital and New Media [M]. A Companion to Critical and Cultural Theory. 2025: 387-401.	Book	Exclude	Agreed
876	Chung E K H, Yeung D Y-l. Reducing older people's risk of fraud victimization through an anti-scam board game [R]. Philadelphia, Pennsylvania: Taylor & Francis Ltd, 2023.	Nm	Exclude	Agreed
877	Chung N. Thinking food delivery platforms infrastructurally: The practices and politics of Baemin's infrastructuralisation in Seoul [J]. New Technology, Work and Employment, 2024, n/a(n/a).	GE, OA	Exclude	Agreed
878	Cinar N, Aslan Kendirli S, Florentina Ates M, et al. Validity and Reliability Study of Online Cognitive Tracking Software (BEYNEX) [J]. Journal of Alzheimer's disease reports, 2024, 8(1): 163-71.	GE, OA	Exclude	Agreed
879	Ciou S H, Hwang Y S, Chen C C, et al. Football APP based on smart phone with FES in drop foot rehabilitation [J]. Technology and Health Care, 2017, 25(3): 541-55.	SG	Exclude	Agreed
880	Cirilo M H D, De Carvalho Ferreira G M S, Faria M H, et al. Health Tycoon: An Educational Simulation Game on Positive Habits; Conference abstract of the Conference abstract - Frontiers in Education Conference abstract, FIE, F, 2023 [C].	Conference abstract	Exclude	Agreed
881	Cirulli E T, Attix D K, Smith P J, et al. Contribution of pastimes and testing strategies to the performance of healthy volunteers on cognitive tests [J]. Clinical Neuropsychologist, 2011, 25(5): 778-98.	GE, OA	Exclude	Agreed
882	Clapp J D, Ketchie J M, Reed M B, et al. Three exploratory studies of college theme parties [J]. Drug and alcohol review, 2008, 27(5): 509-18.	GE, OA	Exclude	Agreed
883	Clausen R T, Nielsen J A, Mathiassen L. Organising and managing digital platform renewal: The role of framing and overflowing [J]. Information Systems Journal, 2024, 34(5): 1440-65.	GE, OA	Exclude	Agreed
884	Clayton H A, Abbas S, BM T H, et al. Visuomotor adaptation across the lifespan [J]. PloS one, 2024, 19(7): e0306276.	GE, OA	Exclude	Agreed
885	Cockton G. Human–Computer Interaction [M]. The International Encyclopedia of Communication Theory and Philosophy. 2024: 1-10.	Book	Exclude	Agreed
886	Coego A, Covelo-Molare H, Guallar D. Epitranscriptomics: New players in an old game [J]. Biochemical Society Transactions, 2023, 51(2): 783-96.	GE, OA	Exclude	Agreed
887	Cohavi O, Levy-Tzedek S. Young and old users prefer immersive virtual reality over a social robot for short-term cognitive training [J]. INTERNATIONAL JOURNAL OF HUMAN-COMPUTER STUDIES, 2022, 161.	SG,OA	Exclude	Agreed
888	Coimbra D. Honouring Prof. Nelson Studart's 70th birthday and his leadership in condensed matter physics and physics teaching in Brazil [J]. Revista Brasileira de Ensino de Fisica, 2020, 42.	GE, OA	Exclude	Agreed
889	Cole A W, Quesnel D T, Pekçetin S, et al. Integrating affective responses and gamification into early reading acquisition software applications; Conference abstract of the CHI PLAY 2017 Extended Abstracts - Extended Abstracts Publication of the Annual Symposium on Computer-Human Interaction in Play, F, 2017 [C].	Age	Exclude	Agreed
890	Cole H, Griffiths M D. Social interactions in massively multiplayer online role-playing gamers [J]. Cyberpsychology and Behavior, 2007, 10(4): 575-83.	GE, OA	Exclude	Agreed
891	Collins A, Galli A, Hipwood T, et al. Living within a One Planet reality: the contribution of personal Footprint calculators [J]. ENVIROndENTAL RESEARCH LETTERS, 2020, 15(2).	GE, OA	Exclude	Agreed
892	Collins D, Cruickshank A. Preparing team GB for London 2012 [M]. Handbook of the London 2012 Olympic and Paralympic Games: Volume One: Making the Games. 2012: 114-29.	Book	Exclude	Agreed
893	Collins E, Freeman J. Video game use and cognitive performance: Does it vary with the presence of problematic video game use? [J]. Cyberpsychology, Behavior, and Social Networking, 2014, 17(3): 153-9.	GE, OA	Exclude	Agreed
894	Coll-Planas L, Fuente-Vidal A, Jerez-Roig J, et al. Boosting enjoyment and social inclusion to increase physical activity and reduce sedentary behaviour among older adults: protocol for a feasibility study to test the JOIN4JOY approach in five European countries [J]. BMJ open, 2024, 14(7).	Protocol	Exclude	Agreed
895	Colombo D, Díaz-García A, Fernandez-Álvarez J, et al. Virtual reality for the enhancement of emotion regulation [J]. Clinical Psychology & Psychotherapy, 2021, 28(3): 519-37.	GE, OA	Exclude	Agreed
896	Colombo G, Minta K, Grubel J, et al. Detecting cognitive impairment through an age-friendly serious game: The development and usability of the spatial performance assessment for cognitive evaluation (SPACE) [J]. COMPUTERS IN HUMAN BEHAVIOR, 2024, 160.	SG	Exclude	Agreed
897	Colomer C, Llorens R, Noe E, et al. Effect of a mixed reality-based intervention on arm, hand, and finger function on chronic stroke [J]. Journal of neuroengineering and rehabilitation, 2016, 13.	SG	Exclude	Agreed
898	Compton J. Inoculation Approaches to Science Misinformation Correction [M]. Communication and Misinformation. 2025: 180-95.	Book	Exclude	Agreed
899	Conley C S, Raposa E B, Bartolotta K, et al. The Impact of Mobile Technology-Delivered Interventions on Youth Well-being: Review and 3-Level Meta-analysis [J]. JMIR mental health, 2022, 9(7).	Review, Age	Exclude	Agreed
900	Conrad M, Strizich M. Evolve II: A computer model of an evolving ecosystem [J]. BioSystems, 1985, 17(3): 245-58.	GE, OA	Exclude	Agreed
901	Conroy M P, Mazzone R A. Multi-dimensional publication of analysis results for future generations; Conference abstract of the Simulation Interoperability Standards Organization - SISO European Simulation Interoperability Workshop, EURO SIW 2008, F, 2008 [C].	Conference abstract	Exclude	Agreed
902	Consales A, Biffi E, Nossa R, et al. Inclusivity is child's play: pilot study on usability, acceptability and user experience of a sensory-motor PC game for children with cerebral palsy (GiocAbile) [J]. Italian journal of pediatrics, 2024, 50(1): 263.	Age	Exclude	Agreed
903	Contini P, Di Nuovo S, Sinatra M, et al. Investigating the Buffering Effects of Greenery on the Adverse Emotional, Mental and Behavioral Health during the Pandemic Period [J]. International journal of environdental research and public health, 2022, 19(14).	GE, OA	Exclude	Agreed
904	Contreras-Somoza L M, Irazoki E, Toribio-Guzmán J M, et al. Usability and User Experience of Cognitive Intervention Technologies for Elderly People With MCI or Dementia: A Review [J]. Frontiers in psychology, 2021, 12.	Review	Exclude	Agreed
905	Cook D, Walker A, Minor B, et al. Understanding the Relationship Between Ecological Momentary Assessment Methods, Sensed Behavior, and Responsiveness: Cross-Study Analysis [J]. JMIR mHealth and uHealth, 2025, 13.	GE, OA	Exclude	Agreed
906	Corcovilos T A. A simple game simulating quantum measurements of qubits [J]. American Journal of Physics, 2018, 86(7): 510-7.	GE, OA	Exclude	Agreed
907	Cordray H, Fiandeiro M, Banala M, et al. Gamified assessments of pediatric upper extremity function: A Review and appraisal [J]. Journal of hand therapy : official journal of the American Society of Hand Therapists, 2025.	Review, Age	Exclude	Agreed
908	Corepal R, Best P, O'Neill R, et al. A feasibility study of 'The StepSmart Challenge' to promote physical activity in adolescents [J]. Pilot and feasibility studies, 2019, 5: 132.	Age	Exclude	Agreed
909	Corepal R, Best P, O'Neill R, et al. Exploring the use of a gamified intervention for encouraging physical activity in adolescents: a qualitative longitudinal study in Northern Ireland [J]. BMJ open, 2018, 8(4): e019663.	Age	Exclude	Agreed
910	Cornali F. In platform we trust(?) Concepts, problems and a case study about platform education [J]. European Journal of Education, 2024, 59(4): e12702.	GE, OA	Exclude	Agreed
911	Cornelius T, Derby L, Connell Bohlen L, et al. Linking measures to mechanisms of action: An expert opinion study [J]. British journal of health psychology, 2023, 28(1): 98-115.	GE, OA	Exclude	Agreed
912	Corral Abad E, Gómez García M J, Diez-Jimenez E, et al. Improving the learning of engineering students with interactive teaching applications [J]. Computer Applications in Engineering Education, 2021, 29(6): 1665-74.	GE, OA	Exclude	Agreed
913	Correa H I S, Silbermann M, Lopes M. Conducting Usability Testing with Tweens on Mobile AR Platforms; Conference abstract of the Communications in Computer and Information Science, F, 2025 [C].	Age	Exclude	Agreed
914	Costa F d N A, Delage P E G A, Santana M E d, et al. Escola Anna Nery, 2021, 25(5): e20200514-e.	GE, OA	Exclude	Agreed
915	Costa L V, Veloso A I. "Game-based psychotherapy" for active ageing: A game design proposal in non-game context; Conference abstract of the TISHW 2016 - 1st International Conference abstract on Technology and Innovation in Sports, Health and Wellbeing, Conference abstract, F, 2016 [C].	Conference abstract	Exclude	Agreed
916	Costello T Z. "I Don’t Have Too Much Experience with Aging": Methods for More Impactful Time Skips in Role Playing Games [J]. 2023.	GE, OA	Exclude	Agreed
917	Cota T T, Ishitani L, Vieira N. Mobile game design for the elderly: A study with focus on the motivation to play [J]. Computers in Human Behavior, 2015, 51(PA): 96-105.	OA	Exclude	Agreed
918	Cotino-Arbelo A E, Colombo-Ruano L, Morales Hernández E, et al. Enhancing Digital Competence Acquisition in Older Adults Through Gamification [M]. Lecture Notes in Educational Technology. 2024: 84-92.	Book	Exclude	Agreed
919	Cox K M, Aizenstein H J, Fiez J A. Striatal outcome processing in healthy aging [J]. Cognitive, Affective and Behavioral Neuroscience, 2008, 8(3): 304-17.	GE, OA	Exclude	Agreed
920	Cox M L, Weaver M L, Johnson C, et al. Early findings and strategies for successful implementation of SIMPL workplace-based assessments within vascular surgery residency and fellowship programs [J]. JOURNAL OF VASCULAR SURGERY, 2023, 78(3).	GE, OA	Exclude	Agreed
921	Cozzi D, Albanesi M, Cavigli E, et al. Chest X-ray in new Coronavirus Disease 2019 (COVID-19) infection: findings and correlation with clinical outcome [J]. Radiologia Medica, 2020, 125(8): 730-7.	GE, OA	Exclude	Agreed
922	Cramer S C, Dodakian L, Le V, et al. A Feasibility Study of Expanded Home-Based Telerehabilitation After Stroke [J]. Frontiers in neurology, 2021, 11.	SG	Exclude	Agreed
923	Crandall K J, Shake M, Xing G. Bingocize® 3.0: A game based platform for promoting wellness in older adults; Conference abstract of the BCB 2015 - 6th ACM Conference abstract on Bioinformatics, Computational Biology, and Health Informatics, F, 2015 [C].	Conference abstract	Exclude	Agreed
924	Craven M P, Fabricatore C. Game features of cognitive training; Conference abstract of the Conference abstract - 2016 International Conference abstract on Interactive Technologies and Games: EduRob in Conjunction with iTAG 2016, iTAG 2016, F, 2016 [C].	Conference abstract	Exclude	Agreed
925	Craven M P, Young Z, Simons L, et al. From snappy app to screens in the wild: Gamifying an attention deficit hyperactivity disorder continuous performance test for public engagement and awareness; Conference abstract of the Conference abstract - 2014 International Conference abstract on Interactive Technologies and Games, iTAG 2014, F, 2014 [C].	Age	Exclude	Agreed
926	Crebbin K, Grisbrook T, Elliott C, et al. The Use of Serious Gaming to Improve Sensorimotor Function and Motivation in People with Cerebral Palsy: A Review [J]. Games for health journal, 2023, 12(3): 169-97.	Review	Exclude	Agreed
927	Crespo G P H, Umaquinga-Criollo A C, Chabla A S S, et al. ARTRI: A Gamified Solution for the Motor Stimulation of Older Adults with Osteoarthritis of the Hands; Conference abstract of the Lecture Notes in Networks and Systems, F, 2024 [C].	Conference abstract	Exclude	Agreed
928	Cross L, Piovesan A, Sousa M, et al. Your Move: An Open Access Dataset of Over 1500 Board Gamer’s Demographics, Preferences and Motivations [J]. Simulation and Gaming, 2023, 54(5): 554-75.	Nm	Exclude	Agreed
929	Crossland M D, Dekker T M, Dahlmann-Noor A, et al. Can children measure their own vision? A comparison of three new contrast sensitivity tests [J]. Ophthalmic & physiological optics : the journal of the British College of Ophthalmic Opticians (Optometrists), 2024, 44(1): 5-16.	Age	Exclude	Agreed
930	Crowell C, Mora-Guiard J, Pares N. Structuring collaboration: Multi-user full-body interaction environdents for children with Autism Spectrum Disorder [J]. Research in Autism Spectrum Disorders, 2019, 58: 96-110.	Age	Exclude	Agreed
931	Cruz-Cobo C, Bernal-Jiménez M Á, Calle G, et al. Efficacy of a Mobile Health App (eMOTIVA) Regarding Compliance With Cardiac Rehabilitation Guidelines in Patients With Coronary Artery Disease: Randomized Controlled Clinical Trial [J]. JMIR mHealth and uHealth, 2024, 12.	GE, OA	Exclude	Agreed
932	Cuesta-Vargas A I, Biró A, Escriche-Escuder A, et al. Effectiveness of a gamified digital intervention based on lifestyle modification (iGAME) in secondary prevention: a protocol for a randomised controlled trial [J]. BMJ open, 2023, 13(6).	Protocol	Exclude	Agreed
933	Cuevas-Lara C, Asteasu M L S d, Ramírez-Vélez R, et al. Effects of game-based interventions on functional capacity in acutely hospitalised older adults: results of an open-label non-randomised clinical trial [J]. Age & Ageing, 2022, 51(1): 1-10.		Include	Agreed
934	Cuevas-Lara C, Izquierdo M, Sáez de Asteasu M L, et al. Impact of Game-Based Interventions on Health-Related Outcomes in Hospitalized Older Patients: A Review [J]. Journal of the American Medical Directors Association, 2021, 22(2): 364-71.e1.	Review	Exclude	Agreed
935	Cuevas-Lara C, Izquierdo M, Zambom-Ferraresi F, et al. A Feasibility Study for Implementation "Health Arcade": A Study Protocol for Prototype of Multidomain Intervention Based on Gamification Technologies in Acutely Hospitalized Older Patients [J]. International journal of environdental research and public health, 2020, 17(21).	Protocol	Exclude	Agreed
936	Cui T, Li T, Gong L, et al. Preliminary evaluation of a gamified smartphone intervention (O2O-PEP) for enhancing HIV post-exposure prophylaxis uptake in men who have sex with men: pilot feasibility study [J]. BMC public health, 2025, 25(1).	Age	Exclude	Agreed
937	Cuiñas I, González-Alonso I, Expósito I, et al. Virtual reality for training on measuring human exposure to electromagnetic fields around cellular base stations [J]. Computer Applications in Engineering Education, 2024, 32(6): e22798.	GE, OA	Exclude	Agreed
938	Čulík J. Hakl and Viewegh: How to Come to Terms with the Banality of Life [J]. Ceska Literatura, 2007, 55(5): 669-706.	Not relevant	Exclude	Agreed
939	Cullen M, Davey B, Friston K J, et al. Active Inference in OpenAI Gym: A Paradigm for Computational Investigations Into Psychiatric Illness [J]. Biological Psychiatry: Cognitive Neuroscience and Neuroimaging, 2018, 3(9): 809-18.	Age, OA	Exclude	Agreed
940	Cunha C R, Mendonça V, Morais E P, et al. The role of gamification in material and immaterial cultural heritage; Conference abstract of the Conference abstract of the 31st International Business Information Management Association Conference abstract, IBIMA 2018: Innovation Management and Education Excellence through Vision 2020, F, 2018 [C].	OA	Exclude	Agreed
941	Currie J, Buruju D, Perrin J S, et al. Schizophrenia illness severity is associated with reduced loss aversion [J]. Brain Research, 2017, 1664: 9-16.	GE, OA	Exclude	Agreed
942	Curtis K E, Lahiri S, Brown K E. Targeting Parents for Childhood Weight Management: Development of a Theory-Driven and User-Centered Healthy Eating App [J]. JMIR mHealth and uHealth, 2015, 3(2): e69.	Age	Exclude	Agreed
943	Curtis K E Z. Development of a theory and evidence-based, user-centred family healthy eating app [J]. 2016.	Age	Exclude	Agreed
944	Cushing A, Manice M P, Ting A, et al. Feasibility of a novel mHealth management system to capture and improve medication adherence among adolescents with asthma [J]. Patient preference and adherence, 2016, 10: 2271-5.	Age	Exclude	Agreed
945	Cutica I, Cincidda C, Oliveri S, et al. Effectiveness of Serious Games in Improving Genetic Literacy and Genetic Risk Awareness in the General Public: A Pilot Study [J]. Games for health journal, 2024, 13(2): 75-83.	SG	Exclude	Agreed
946	D'Adamo F. Gameful English: How Playing Vernacular Video Games May Enhance ESL Learning in an Extra-Mural Educational Context [M]. Lecture Notes in Educational Technology. 2023: 615-23.	Age, OA	Exclude	Agreed
947	D'Água J B B Z. Personagem Virtual Numa Abordagem Digital para Apoio a Jovens com Doença ReumáticaVirtual Character in a Digital Approach to Support Young People with Rheumatic Disease [M]. 2021.	Age	Exclude	Agreed
948	Da Silva Júnior J L A, Biduski D, Bellei E A, et al. A Bowling Exergame to Improve Functional Capacity in Older Adults: Co-Design, Development, and Testing to Compare the Progress of Playing Alone Versus Playing With Peers [J]. JMIR serious games, 2021, 9(1): e23423.	SG	Uncertain/Exclude	Resolved
949	Dantas I V, Leal J C, Hilgert L S, et al. Training healthy persons and individuals with Parkinson's disease to use Xbox Kinect games: a preliminary study [J]. International Journal of Therapy & Rehabilitation, 2018, 25(6): 280-90.	SG	Uncertain/Exclude	Resolved
950	Darekar A, Goussev V, McFadyen B J, et al. Modeling spatial navigation in the presence of dynamic obstacles: A differential games approach [J]. Journal of Neurophysiology, 2018, 119(3): 990-1004.	GE, OA	Exclude	Agreed
951	Darzentas D, Darzentas J, Darzentas J. Mastering technology for greater autonomy: Device familiarisation for older users via games; Conference abstract of the Conference abstract of the European Conference abstract on Games-based Learning, F, 2012 [C].	Conference abstract	Exclude	Agreed
952	Dassen F C M, Houben K, Van Breukelen G J P, et al. Gamified working memory training in overweight individuals reduces food intake but not body weight [J]. Appetite, 2018, 124: 89-98.	Age	Exclude	Agreed
953	Davaris M T, Bunzli S, Dowsey M M, et al. Gamifying health literacy: how can digital technology optimize patient outcomes in surgery? [J]. ANZ JOURNAL OF SURGERY, 2021, 91(10): 2008-13.	OA	Exclude	Agreed
954	Davies K F, Clarke S, Martins R, et al. The effect of a home-based, gamified stability skills intervention on 4-5-year-old children's physical and cognitive outcomes: A pilot study [J]. Psychology of sport and exercise, 2024, 73.	Age	Exclude	Agreed
955	Davis A, Gallagher R, Parker H, et al. 764 Women Are More Likely Than Men to Engage With an Open-Access Gamified Mobile Application for Coronary Heart Disease Secondary Prevention (MyHeartMate) [J]. Heart Lung and Circulation, 2020, 29: S380.	OA,Age	Exclude	Agreed
956	Davis A J, Parker H M, Gallagher R. Gamified applications for secondary prevention in patients with high cardiovascular disease risk: A Review of effectiveness and acceptability [J]. Journal of clinical nursing, 2021, 30(19-20): 3001-10.	Review	Exclude	Agreed
957	D'Cruz J, Santa Maria D, Dube S, et al. Promoting Parent-Child Sexual Health Dialogue with an Intergenerational Game: Parent and Youth Perspectives [J]. Games for health journal, 2015, 4(2): 113-22.	Age	Exclude	Agreed
958	de Almeida R S, Soutelo A P, Portugal P, et al. The use of digital technologies to promote physical activity in mental healthcare settings: A scoping review [J]. Advances in Rehabilitation, 2023, 37(4): 29-40.	Review	Exclude	Agreed
959	de Brito M, Green F, McCarthy R, et al. Skinvaders: gamification of the skin barrier to engage school-age children in the biology of the skin [J]. BRITISH JOURNAL OF DERMATOLOGY, 2024, 190(6): e94-e5.	Age	Exclude	Agreed
960	de Franca A C P, dos Santos Safanelli A, Eyng L M, et al. Accessibility and Gamification Applied to Cognitive Training and Memory Improvement; Conference abstract of the Advances in Intelligent Systems and Computing, F, 2019 [C].	Conference abstract	Exclude	Agreed
961	De Freitas S. Panjam - Reimagining Music Learning to Support Healthy Aging and Wellbeing; Conference abstract of the ACM SIGGRAPH 2021 Immersive Pavilion, SIGGRAPH 2021, F, 2021 [C].	Conference abstract	Exclude	Agreed
962	De la Barrera U, Postigo-Zegarra S, Mónaco E, et al. Serious game to promote socioemotional learning and mental health (emoTIC): a study protocol for randomised controlled trial [J]. BMJ open, 2021, 11(12): e052491.	Protocol, SG	Exclude	Agreed
963	de Larrea-Mancera E S L, Philipp M A, Stavropoulos T, et al. Training with an auditory perceptual learning game transfers to speech in competition [J]. Journal of cognitive enhancement : towards the integration of theory and practice, 2022, 6(1): 47-66.	OA	Exclude	Agreed
964	de Nazaré Almeida Costa F, Gotardelo Audebert Delage P E, Elizabeth de Santana M, et al. Alfa test of a gamified technology for children and adolescents in hemodialysis [J]. Anna Nery School Journal of Nursing / Escola Anna Nery Revista de Enfermagem, 2021, 25(5): 1-7.	Age	Exclude	Agreed
965	de Oliveira F G C S M Z. Serious Games in Type 1 Diabetes: Increasing the Knowledge of Adolescents and Young Adults Through Gamification [M]. 2021.	Age, SG	Exclude	Agreed
966	de Oliveira J S C S Z. Combat Loneliness Through Technology-based Services: An Exploratory Study in the Portuguese Context [M]. 2017.	GE	Exclude	Agreed
967	de Oliveira Morais J F S A Z. Games that Spill and Are Fed by Real Life Interactions [M]. 2024.	OA	Exclude	Agreed
968	de Oliveira R N G, Gessner R, de Souza V, et al. Limits and possibilities of an online game for building adolescents' knowledge of sexuality [J]. Ciencia e Saude Coletiva, 2016, 21(8): 2383-92.	Age	Exclude	Agreed
969	De Pelsmacker P, Diehl S, Neijens P, et al. Editorial: Perspectives on advancing the advertising field for academics and practitioners. Celebrating 40 years of the International Journal of Advertising [J]. INTERNATIONAL JOURNAL OF ADVERTISING, 2023, 42(1): 1-12.	Editorial	Exclude	Agreed
970	de Sa K C, Martins M G, da Costa C A, et al. A Mapping Study on Mobile Games for Patients of Chronic Diseases [J]. Journal of medical systems, 2017, 41(9).	Mapping Study	Exclude	Agreed
971	De Schutter B. Gerontoludic design: Extending the MDA framework to facilitate meaningful play for older adults [J]. International Journal of Gaming and Computer-Mediated Simulations, 2017, 9(1): 45-60.	OA	Exclude	Agreed
972	De Schutter B, Nap H H, Brown J A, et al. The promise of gerontoludic design...9th World Conference abstract of the International Society for Gerontechnology (ISG), June 18-21, 2014, Taipei, Taiwan [J]. Gerontechnology : international journal on the fundamental aspects of technology to serve the ageing society, 2014, 13(2): 277-.	Conference abstract	Exclude	Agreed
973	de Sousa Fernandes A L M Z. Motivação para Promover a Leitura Através da Gamificação [M]. 2022.	OA	Exclude	Agreed
974	de Sousa R F F Z. Playful Exercise, Bem-Estar, Qualidade de Vida e Aptidão Física Funcional dos Idosos: Programa de Intervenção com População Idosa [M]. 2022.	GE	Exclude	Agreed
975	De Vasconcellos V M N, Corbella O D. Open space planning: Climate and occupants perceptions and behaviour; Conference abstract of the PLEA 2009 - Architecture Energy and the Occupant's Perspective: Conference abstract of the 26th International Conference abstract on Passive and Low Energy Architecture, F, 2009 [C].	Not relevant	Exclude	Agreed
976	De Vette A F A, Tabak M, Dekker-van Weering M G H, et al. Exploring Personality and game preferences in the younger and older population: A pilot study; Conference abstract of the ICT4AWE 2016 - 2nd International Conference abstract on Information and Communication Technologies for Ageing Well and e-Health, Conference abstract, F, 2016 [C].	Conference abstract	Exclude	Agreed
977	de Vette A F A, Tabak M, Vollenbroek-Hutten M M R. How to design game-based healthcare applications for children? A study on children's game preferences; Conference abstract of the HEALTHINF 2018 - 11th International Conference abstract on Health Informatics, Conference abstract; Part of 11th International Joint Conference abstract on Biomedical Engineering Systems and Technologies, BIOSTEC 2018,…	Age	Exclude	Agreed
978	de Vette F, Ruiz-Rodriguez A, Tabak M, et al. Developing Game-Based Design for eHealth in Practice: 4-Phase Game Design Process [J]. JMIR formative research, 2024, 8: e13723.	OA,Age	Exclude	Agreed
979	de Vette F, Tabak M, Dekker-van Weering M, et al. Engaging Elderly People in Telemedicine Through Gamification [J]. JMIR serious games, 2015, 3(2): e9.	OA	Exclude	Agreed
980	De Vette F, Tabak M, Hermens H J, et al. Mapping game preferences of older adults: A field study towards tailored gamified applications; Conference abstract of the ACM International Conference abstract Proceeding Series, F, 2018 [C].	Conference abstract	Exclude	Agreed
981	de Vlieger N M, Sainsbury L, Smith S P, et al. Feasibility and Acceptability of 'VitaVillage': A Serious Game for Nutrition Education [J]. Nutrients, 2021, 14(1).	SG	Exclude	Agreed
982	de Vries A W, van Dieen J H, van den Abeele V, et al. Understanding Motivations and Player Experiences of Older Adults in Virtual Reality Training [J]. Games for health journal, 2018, 7(6): 369-76.	SG,OA	Exclude	Agreed
983	de Vries A W, Willaert J, Jonkers I, et al. Virtual Reality Balance Games Provide Little Muscular Challenge to Prevent Muscle Weakness in Healthy Older Adults [J]. Games for health journal, 2020, 9(3): 227-36.	SG	Exclude	Agreed
984	Deacon M, Parsons J, Mathieson S, et al. Can Wii Balance? Evaluating a Stepping Game for Older Adults [J]. IEEE transactions on neural systems and rehabilitation engineering : a publication of the IEEE Engineering in Medicine and Biology Society, 2018, 26(9): 1783-93.	SG	Uncertain/Exclude	Resolved
985	Dean W L Z. Factors Influencing Individual Intention to Comply with Information Security Policies: A Correlational Study [M]. 2019.	Not relevant	Exclude	Agreed
986	DeCoito I, Briona L K. Catch the Bus©: using a gamified application to introduce travel training for students with exceptionalities [J]. INTERACTIVE LEARNING ENVIROndENTS, 2025.	Age	Exclude	Agreed
987	Dedema M, Rosenbaum H. Socio-technical issues in the platform-mediated gig economy: A systematic literature review: An Annual Review of Information Science and Technology (ARIST) paper [J]. Journal of the Association for Information Science and Technology, 2024, 75(3): 344-74.	Review	Exclude	Agreed
988	Deffains B. Data Economy [M]. Digital Dictionary. 2022: 69-103.	Not relevant	Exclude	Agreed
989	Deineko A, Prusik K, Krasova I, et al. Game stretching as a modern means of developing the flexibility of 5–6-year-old female gymnasts [J]. Slobozhanskyi Herald of Science and Sport, 2022, 26(3): 88-94.	Age	Exclude	Agreed
990	Dejonckheere E, Verdonck S, Andries J, et al. Real-time incentivizing survey completion with game-based rewards in experience sampling research may increase data quantity, but reduces data quality [J]. Computers in Human Behavior, 2024, 160.	OA	Exclude	Agreed
991	Dekel A, Yavne G, Ben-Tov E, et al. The spelling bee: An augmented physical block system that knows how to spell; Conference abstract of the ACM International Conference abstract Proceeding Series, F, 2007 [C].	Age	Exclude	Agreed
992	del Cura-Gonzalez I, Ariza-Cardiel G, Polentinos-Castro E, et al. Effectiveness of a game-based educational strategy e-EDUCAGUIA for implementing antimicrobial clinical practice guidelines in family medicine residents in Spain: a randomized clinical trial by cluster [J]. BMC medical education, 2022, 22(1).	Age	Exclude	Agreed
993	del Rio N G, Gonzalez-Gonzalez C S, Martin-Gonzalez R, et al. Effects of a Gamified Educational Program in the Nutrition of Children with Obesity [J]. Journal of medical systems, 2019, 43(7).	Age	Exclude	Agreed
994	Del Río N G, González-González C S, Martín-González R, et al. Effects of a Gamified Educational Program in the Nutrition of Children with Obesity [J]. Journal of medical systems, 2019, 43(7): 198.	Age	Exclude	Agreed
995	Del Toro Alonso V, Cuevas P G, González J A T. Play as a stimulator for the development of children with West syndrome and other epileptic encephalopathies at early ages [J]. Educar, 2021, 57(1): 155-71.	Age	Exclude	Agreed
996	Dela Cruz C. Enhancing Engagement: Key Factors for Exceptional Learners in Gamified Education; Conference abstract of the Proceeding of 2024 9th International Conference abstract on Information Technology and Digital Applications, ICITDA 2024, F, 2024 [C].	Age	Exclude	Agreed
997	de-la-Pena C, Yuste B C. Active Learning and Digitalized Methodology in L2: Effect in Academic Results [J]. REVISTA SIGNOS, 2024, 57(114): 52-77.	OA	Exclude	Agreed
998	deLeyer-Tiarks J M, Li M G, Levine-Schmitt M, et al. Advancing autism technology [J]. Psychology in the Schools, 2023, 60(2): 495-506.	Age	Exclude	Agreed
999	Delicado B A, Salado A, Mompó R. Conceptualization of a T-Shaped engineering competency model in collaborative organizational settings: Problem and status in the Spanish aircraft industry [J]. Systems Engineering, 2018, 21(6): 534-54.	Not relevant	Exclude	Agreed
1000	Della Torre S B, Lages M, Dias S S, et al. Translating and Testing a Digital Game Promoting Vegetable Consumption in Young Children: Usability Study [J]. JMIR serious games, 2023, 11(1).	Age	Exclude	Agreed
1001	Dellepiane S G, Ferraro F, Baffigo C, et al. Signal Processing and Feature Extraction in Markerless Telerehabilitation [J]. IEEE Transactions on Neural Systems and Rehabilitation Engineering, 2025, 33: 911-24.	GE	Exclude	Agreed
1002	Delmas A, Clement B, Oudeyer P Y, et al. Fostering Health Education With a Serious Game in Children With Asthma: Pilot Studies for Assessing Learning Efficacy and Automatized Learning Personalization [J]. Frontiers in Education, 2018, 3.	Age, SG	Exclude	Agreed
1003	Deloso R, Poberznik A, Pombo N, et al. Cultural dimension in user experience - Mobile games for older adults: A case study; Conference abstract of the Conference abstract of the European Conference abstract on Games-based Learning, F, 2021 [C].	Conference abstract	Exclude	Agreed
1004	Demaine E D, Lockhart J, Lynch J. The computational complexity of portal and other 3D video games; Conference abstract of the Leibniz International Conference abstract in Informatics, LIPIcs, F, 2018 [C].	Not relevant	Exclude	Agreed
1005	Demcenco A. Development of applicative coordination abilities of 12 - 13 years old pupils through basketball elements [J]. Journal of Physical Education and Sport, 2017, 17: 527-32.	Age	Exclude	Agreed
1006	Dementev I O. Tower of Babel: From symbol to language methods ('Gorgorod' by Oxxxymiron) [J]. Kritika i Semiotika, 2019, (1): 350-75.	Not relevant	Exclude	Agreed
1007	Demiri S Z. Combined Virtual Reality and Mechanical Balance Platform System With Induced Visual Roll [M]. 2024.	GE	Exclude	Agreed
1008	Denami M. Serious game-based learning: the place of users' verbalization in the acquisition of specific skills [J]. International Journal of Training and Development, 2018, 22(2): 144-61.	SG	Exclude	Agreed
1009	Denburg N L, Weller J A, Yamada T H, et al. Poor decision making among older adults is related to elevated levels of neuroticism [J]. Annals of Behavioral Medicine, 2009, 37(2): 164-72.	GE, OA	Exclude	Agreed
1010	Denden M, Tlili A, Chen N-S, et al. The role of learners' characteristics in educational gamification systems: a systematic meta-review of the literature [J]. INTERACTIVE LEARNING ENVIROndENTS, 2024, 32(3): 790-812.	Review	Exclude	Agreed
1011	Dennis-Tiwary T A, Denefrio S, Gelber S. Salutary effects of an attention bias modification mobile application on biobehavioral measures of stress and anxiety during pregnancy [J]. Biological psychology, 2017, 127: 148-56.	Age, OA	Exclude	Agreed
1012	Derbali L, Frasson C. Assessment of Learners' Motivation during Interactions with Serious Games: A Study of Some Motivational Strategies in Food-Force [J]. Advances in Human-Computer Interaction, 2012, 2012(1): 624538.	SG	Exclude	Agreed
1013	Derman W, Schwellnus M, Jordaan E. Clinical characteristics of 385 illnesses of athletes with impairment reported on the web-iiss system during the london 2012 paralympic games [J]. PM and R, 2014, 6(8 SUPPL.): S23-S30.	GE	Exclude	Agreed
1014	Dermentzi E. Using game-based learning and online flipped classrooms with degree apprenticeship students [J]. Journal of Computer Assisted Learning, 2024, 40(2): 494-509.	Age	Exclude	Agreed
1015	Desai-Saha H, Bastian G E, Keenan D. Comparison of EFNEP educators' and low-income high school teens' opinions of a game-based nutrition and physical activity curriculum [J]. Journal of nutrition education and behavior, 2021, 53(7, Suppl.): S57-S8.	Age	Exclude	Agreed
1016	Desai-Shah H, Keenan D. Urban, low-income teens' opinions on game-based classroom nutrition and physical activity lessons [J]. Journal of nutrition education and behavior, 2021, 53(7, Suppl.): S23-S.	Age	Exclude	Agreed
1017	DeSmet A, Shegog R, Van Ryckeghem D, et al. A Review and Meta-analysis of Interventions for Sexual Health Promotion Involving Serious Digital Games [J]. Games for health journal, 2015, 4(2): 78-90.	Review, SG	Exclude	Agreed
1018	DeSmet A, Thompson D, Baranowski T, et al. Is Participatory Design Associated with the Effectiveness of Serious Digital Games for Healthy Lifestyle Promotion? A Meta-Analysis [J]. Journal of medical Internet research, 2016, 18(4).	Meta-analysis	Exclude	Agreed
1019	DeSmet A, Van Ryckeghem D, Compernolle S, et al. A meta-analysis of serious digital games for healthy lifestyle promotion [J]. PREVENTIVE MEDICINE, 2014, 69: 95-107.	Meta-analysis, SG	Exclude	Agreed
1020	DeSmet A, Vandebosch H, Schwarz A. Games/Gaming for Health [M]. The International Encyclopedia of Health Communication. 2020: 1-7.	Book Chapter	Exclude	Agreed
1021	Destre P C, Barboza J R R, Garay J P, et al. Horizontes Revista de Investigación en Ciencias de la Educación, 2022, 6(23): 484-96.	NE	Exclude	Agreed
1022	DeVine D. Declaiming dragons: Empathy learning and the elder scrolls in teaching medieval rhetorical schemes [M]. Teaching the Middle Ages through Modern Games: Using, Modding and Creating Games for Education and Impact. 2022: 69-86.	Book Chapter	Exclude	Agreed
1023	Devlin S, Guan J, Reichstadt J, et al. The University of California San Diego Geriatrics Escape Room: A Didactic Innovation [J]. Journal of the American Geriatrics Society, 2021, 69(1): E1-E3.	Educational Tool	Exclude	Agreed
1024	Devorski L, Suppiah A, Fukuda D H, et al. Gamified delivery of at-home rehabilitation for individuals with nonspecific low back pain: a randomized controlled trial [J]. Disability and rehabilitation, 2025, 47(6): 1416-22.	Age	Exclude	Agreed
1025	Devue C, Wride A, Grimshaw G M. New insights on real-world human face recognition [J]. Journal of Experimental Psychology: General, 2019, 148(6): 994-1007.	Not relevant	Exclude	Agreed
1026	Dewick P, Standore E. Applying Game Thinking to Slips, Trips and Falls Prevention [J]. Studies in health technology and informatics, 2017, 242: 606-13.	OA	Uncertain/Exclude	Resolved
1027	Dewick P, Standore E. Applying Game Thinking to Slips, Trips and Falls Prevention; Conference abstract of the Studies in health technology and informatics, F, 2017 [C].	Conference abstract	Exclude	Agreed
1028	Dhibar A, Gonçalves E, Gorgel A. Inclusive Play Framework for Parents and Children: A Tool to Promote Awareness About Gender-Neutral Play [J]. International Journal of Design in Society, 2025, 19(2): 79-103.	Age	Exclude	Agreed
1029	Diána F J, László K P, Zsuzsanna P, et al. The potential role of improvisation training to optimize communication in emergency care [J]. Orvosi Hetilap, 2023, 164(19): 739-46.	NE	Exclude	Agreed
1030	Dias S B, Diniz J A, Trivedi D, et al. On Exploring Design Elements in Assistive Serious Games for Parkinson's Disease Patients: The i-PROGNOSIS Exergames Paradigm; Conference abstract of the TISHW 2018 - 2nd International Conference abstract on Technology and Innovation in Sports, Health and Wellbeing, Conference abstract, F, 2018 [C].	Conference abstract	Exclude	Agreed
1031	Diehl L A, de Souza R M, Gordan P A, et al. User Assessment of "InsuOnLine," a Game to Fight Clinical Inertia in Diabetes: A Pilot Study [J]. Games for health journal, 2015, 4(5): 335-43.	OA	Exclude	Agreed
1032	Diemer G, Jaffe R, Papanagnou D, et al. Patient Safety Escape Room: A Graduate Medical Education Simulation for Event Reporting [J]. MedEdPORTAL : the journal of teaching and learning resources, 2019, 15: 10868.	Age	Exclude	Agreed
1033	Dietrich T, Rundle-Thiele S, Kubacki K, et al. Virtual reality in social marketing: a process evaluation [J]. MARKETING INTELLIGENCE & PLANNING, 2019, 37(7): 806-20.	Not relevant	Exclude	Agreed
1034	Dietvorst E, Aukes M A, Legerstee J S, et al. A Smartphone Serious Game for Adolescents (Grow It! App): Development, Feasibility, and Acceptance Study [J]. JMIR formative research, 2022, 6(3): e29832.	Age, SG	Exclude	Agreed
1035	Dietvorst E, de Vries L P, van Eijl S, et al. Effective elements of eHealth interventions for mental health and well-being in children and adolescents: A Review [J]. Digital health, 2024, 10: 20552076241294105.	Review	Exclude	Agreed
1036	Diniz J L, Coutinho J F V, Marques M B, et al. Development and testing of the Prev'Quedas game for older adults in the community: a descriptive study [J]. Revista brasileira de enfermagem, 2022, 75Suppl 4(Suppl 4): e20220098-e.	Descriptive study	Exclude	Agreed
1037	Direito A, Jiang Y, Whittaker R, et al. Smartphone apps to improve fitness and increase physical activity among young people: Protocol of the Apps for IMproving FITness (AIMFIT) randomized controlled trial [J]. BMC public health, 2015, 15(1).	Protocol, Age	Exclude	Agreed
1038	Direito A, Jiang Y, Whittaker R, et al. Apps for IMproving FITness and increasing physical activity among young people: The AIMFIT pragmatic randomized controlled trial [J]. Journal of medical Internet research, 2015, 17(8).	Age	Exclude	Agreed
1039	Dithmer M, Rasmussen J O, Gronvall E, et al. "The Heart Game": Using Gamification as Part of a Telerehabilitation Program for Heart Patients [J]. Games for health journal, 2016, 5(1): 27-33.	Age	Exclude	Agreed
1040	Divanji R, Dangol A, Lombard E J, et al. TogetherTales RPG: Prosocial Skill Development Through Digitally Mediated Collaborative Role-Playing; Conference abstract of the Conference abstract of ACM Interaction Design and Children Conference abstract: Inclusive Happiness, IDC 2024, F, 2024 [C].	Age	Exclude	Agreed
1041	Dix C, Hardt J, Watson R, et al. What do health professionals and parents want as part of an online childhood obesity prevention program? [J]. Nutrition & Dietetics, 2021, 78(Suppl. S1): 18-.	Age	Exclude	Agreed
1042	Dixon M J, Graydon C, Harrigan K A, et al. The allure of multi-line games in modern slot machines [J]. Addiction (Abingdon, England), 2014, 109(11): 1920-8.	Not relevant	Exclude	Agreed
1043	Dixon M J, Larche C J, Stange M, et al. Near-Misses and Stop Buttons in Slot Machine Play: An Investigation of How They Affect Players, and May Foster Erroneous Cognitions [J]. Journal of gambling studies, 2018, 34(1): 161-80.	Not relevant	Exclude	Agreed
1044	Dizicheh E G, Moradi H, Nezam Abadi M B, et al. EmoAnim: A Serious Game for Screening Children with Autism using Emotions in Animations; Conference abstract of the Conference abstract of the 3rd International Serious Games Symposium, ISGS 2021, F, 2021 [C].	Age, SG	Exclude	Agreed
1045	Djumabaeva J, Uralova D, Sobirova D, et al. Peculiarities of teaching foreign languages in preschool children (psycho-pedagogical aspects) [J]. International Journal of Advanced Science and Technology, 2020, 29(5): 1794-9.	Age	Exclude	Agreed
1046	Djuwitaningsih S. The Development of an Interactive Health Education Model Based on the Djuwita Application for Adolescent Girls [J]. Comprehensive Child and Adolescent Nursing, 2017, 40: 169-82.	Age	Exclude	Agreed
1047	Dlklcl N, Ural O, Sümer S, et al. Tularemia in Konya region, Turkey [J]. Mikrobiyoloji Bulteni, 2012, 46(2): 225-35.	Not relevant	Exclude	Agreed
1048	Dmitriev V, Zvezdina G. Features of the impact of digital technologies on young people; Conference abstract of the E3S Web of Conference abstracts, F, 2021 [C].	Age	Exclude	Agreed
1049	Dobrowolski Z, Drozdowski G, Panait M. Understanding the Impact of Generation Z on Risk Management-A Preliminary Views on Values, Competencies, and Ethics of the Generation Z in Public Administration [J]. International journal of environdental research and public health, 2022, 19(7).	Age	Exclude	Agreed
1050	Doerrenbaecher S, Mueller P M, Troeger J, et al. Dissociable effects of game elements on motivation and cognition in a task-switching training in middle childhood [J]. Frontiers in psychology, 2014, 5.	Age	Exclude	Agreed
1051	Doghish A S, Elballal M S, Elazazy O, et al. miRNAs as potential game-changers in bone diseases: Future medicinal and clinical uses [J]. Pathology Research and Practice, 2023, 245.	Not relevant	Exclude	Agreed
1052	Dolma A, Turkezer M, Durmaz M, et al. A Virtual Board Game: Monosoil; Conference abstract of the Geotechnical Special Publication, F, 2022 [C].	Not relevant	Exclude	Agreed
1053	Dom N C, Dapari R, Shapien M S, et al. Barriers and opportunities for community engagement in UAV-based dengue management in rural Malaysia [J]. PloS one, 2025, 20(4): e0322321.	Not relevant	Exclude	Agreed
1054	Donegan K, Brown V, Gallagher E, et al. 239. Improving the Sensitivity Between a Smartphone Measure of Model-Based Planning and Compulsivity Through Data-Driven Task-Optimizations [J]. Biological Psychiatry, 2023, 93(9): S189-S90.	Conference abstract	Exclude	Agreed
1055	Dong J, Ota K, Dong M. Exploring Avatar Experiences in Social VR: A Comprehensive Analysis of User Reviews [J]. IEEE Consumer Electronics Magazine, 2024, 13(3): 53-60.	Not relevant	Exclude	Agreed
1056	Dong S W, Walker J, Nematollahi S, et al. The ID Digital Institute: Building a digital education toolset and community [J]. Transplant Infectious Disease, 2024, 26(4): e14297.	Not relevant	Exclude	Agreed
1057	Dong Y, Faridniya H, Ebrahimi Z, et al. Gamified Exercise in Virtual Reality: A Novel Intervention for Enhancing Mental Health and Reducing Suicidal Ideation in Older Adults [J]. Healthcare (Basel, Switzerland), 2025, 13(8).	SG,OA	Exclude	Agreed
1058	Donker T, Cornelisz I, van Klaveren C, et al. Effectiveness of Self-guided App-Based Virtual Reality Cognitive Behavior Therapy for Acrophobia: A Randomized Clinical Trial [J]. JAMA psychiatry, 2019, 76(7): 682-90.	OA	Exclude	Agreed
1059	Donker T, Van Esveld S, Fischer N, et al. 0Phobia - towards a virtual cure for acrophobia: study protocol for a randomized controlled trial [J]. Trials, 2018, 19(1): 433.	Protocol	Exclude	Agreed
1060	Donnelly M R, Phanord C S, Marin-Pardo O, et al. Acceptability of a Telerehabilitation Biofeedback System Among Stroke Survivors: A Qualitative Analysis [J]. OTJR: Occupational Therapy Journal of Research, 2023, 43(3): 549-57.	GE	Exclude	Agreed
1061	Donoso F, Peirano D, Agueero R, et al. Use of game-based learning strategies for dermatology and dermoscopy education: a cross-sectional survey of members of the International Dermoscopy Society [J]. Clinical and experimental dermatology, 2024, 50(2): 365-71.	OA	Exclude	Agreed
1062	Dores D F A Z. Mobile Application for Reporting Chronic Pain Experiences [M]. 2021.	OA	Exclude	Agreed
1063	Dörrenbächer S, Müller P M, Tröger J, et al. Dissociable effects of game elements on motivation and cognition in a task-switching training in middle childhood [J]. Frontiers in psychology, 2014, 5: 1275.	Age	Exclude	Agreed
1064	Dorris C, Winter K, O'Hare L, et al. A Review of mobile device use in the primary school classroom and impact on pupil literacy and numeracy attaindent: A Review [J]. Campbell Reviews, 2024, 20(2).	Review	Exclude	Agreed
1065	Dorsey J, Rushmeier H, Sillion F. Digital Modeling of Material Appearance [M]. 2008.	Not relevant	Exclude	Agreed
1066	dos Santos Chagas C M, Pontes e Silva T B, Reffatti L M, et al. Rango Cards, a digital game designed to promote a healthy diet: a randomized study protocol [J]. BMC public health, 2018, 18.	Protocol	Exclude	Agreed
1067	dos Santos Gonçalves B Z. Gait VR: Gait Rehabilitation in Virtual Reality Interactive Scenarios [M]. 2022.	GE	Exclude	Agreed
1068	dos Santos Pinto C Z. A Abordagem Multissensorial no Ensino de Inglês do 1º Ciclo do Ensino Básico: O uso da Gamificação [M]. 2022.	Age	Exclude	Agreed
1069	Double K S, Birney D P. The effects of personality and metacognitive beliefs on cognitive training adherence and performance [J]. PERSONALITY And IndIVIDUAL DIFFERENCES, 2016, 102: 7-12.	GE	Exclude	Agreed
1070	Douet Vannucci V, Marchand T, Hennequin A, et al. The EPIDIA4Kids protocol for a digital epidemiology study on brain functioning in children, based on a multimodality biometry tool running on an undodified tablet [J]. Frontiers in public health, 2023, 11: 1185565.	Protocol, Age	Exclude	Agreed
1071	Dovis S, Van der Oord S, Wiers R W, et al. Improving executive functioning in children with ADHD: training multiple executive functions within the context of a computer game. a randomized double-blind placebo controlled trial [J]. PloS one, 2015, 10(4): e0121651.	Age	Exclude	Agreed
1072	Doyle J R, Blais J M, White P A. A survey of the traditional food consumption that may contribute to enhanced soil ingestion in a Canadian First Nation community [J]. Science of the Total Environdent, 2012, 424: 104-9.	Not relevant	Exclude	Agreed
1073	Drake J, Safonova A, Likhachev M. Towards adaptability of demonstration-based training of NPC behavior; Conference abstract of the Conference abstract of the 13th AAAI Conference abstract on Artificial Intelligence and Interactive Digital Entertaindent, AIIDE 2017, F, 2017 [C].	Not relevant	Exclude	Agreed
1074	Drakos M C, Feeley B T, Barnes R, et al. Lower cervical posterior element fractures in the national football league: A report of 2 cases and a review of the literature [J]. Neurosurgery, 2011, 68(6): E1743-E8.	Not relevant	Exclude	Agreed
1075	Dsilva L J, Skop K M, Pickle N T, et al. Use of Stakeholder Feedback to Develop an App for Vestibular Rehabilitation–Input From Clinicians and Healthy Older Adults [J]. Frontiers in neurology, 2022, 13.	OA	Exclude	Agreed
1076	du Bois N, Bigirimana A D, Korik A, et al. Neurofeedback with low-cost, wearable electroencephalography (EEG) reduces symptoms in chronic Post-Traumatic Stress Disorder [J]. Journal of Affective Disorders, 2021, 295: 1319-34.	GE	Exclude	Agreed
1077	du Toit F, Schwellnus M, Wood P, et al. Epidemiology, clinical characteristics and severity of gradual onset injuries in recreational road cyclists: A cross-sectional study in 21,824 cyclists - SAFER XIII [J]. Physical Therapy in Sport, 2020, 46: 113-9.	Not relevant	Exclude	Agreed
1078	Du Y, Lubniewski K, Price L, et al. "They Can't Believe They're a Tiger": Insights from pediatric speech-language pathologist mobile app users and app designers [J]. International journal of language & communication disorders, 2023, 58(5): 1717-37.	Age	Exclude	Agreed
1079	Duarte-Díaz A, Perestelo-Pérez L, Gelabert E, et al. Efficacy, Safety, and Evaluation Criteria of mHealth Interventions for Depression: Review [J]. JMIR mental health, 2023, 10.	Review	Exclude	Agreed
1080	Duarte-Rojo A, Bloomer P M, Rogers R J, et al. Introducing EL-FIT (Exercise and Liver FITness): A Smartphone App to Prehabilitate and Monitor Liver Transplant Candidates [J]. Liver transplantation : official publication of the American Association for the Study of Liver Diseases and the International Liver Transplantation Society, 2021, 27(4): 502-12.	Age	Exclude	Agreed
1081	Dubey R, Sen K K, Mohanty S S, et al. The rising burden of invasive fungal infections in COVID-19, can structured CT thorax change the game [J]. Egyptian Journal of Radiology and Nuclear Medicine, 2022, 53(1).	Not relevant	Exclude	Agreed
1082	Dubois K E, Delgado-Diaz D C, McGrievy M, et al. The Mobile lifestyle intervention for food and exercise (mLife) study: Protocol of a remote behavioral weight loss randomized clinical trial for type 2 diabetes prevention [J]. Contemporary clinical trials, 2025, 148.	Protocol	Exclude	Agreed
1083	Duffy S, Derevensky J. Helping parents understand the content of video games: updating the ESRB rating system [J]. JOURNAL OF CHILDREN And MEDIA, 2022, 16(4): 606-12.	Age	Exclude	Agreed
1084	Dugas M, Crowley K, Gao G G, et al. Individual differences in regulatory mode moderate the effectiveness of a pilot mHealth trial for diabetes management among older veterans [J]. PloS one, 2018, 13(3): e0192807.	GE	Uncertain/Exclude	Resolved
1085	Duggan N M, Jin M, Duran Mendicuti M A, et al. Gamified Crowdsourcing as a Novel Approach to Lung Ultrasound Data Set Labeling: Prospective Analysis [J]. Journal of medical Internet research, 2024, 26: e51397.	OA	Exclude	Agreed
1086	Dülp M, van Bronswijk J E M H. Vital oldies with adapted old martial arts [J]. Gerontechnology : international journal on the fundamental aspects of technology to serve the ageing society, 2024, 23: 5-.	Nm	Exclude	Agreed
1087	Dumas Reyssier S, Serna A, Hallifax S, et al. How does adaptive gamification impact different types of student motivation over time? [J]. INTERACTIVE LEARNING ENVIROndENTS, 2024, 32(10): 6043-62.	Age	Exclude	Agreed
1088	Dunabeitia J A, Mera F, Baro O, et al. Personalized Computerized Training for Cognitive Dysfunction after COVID-19: A Before-and-After Feasibility Pilot Study [J]. International journal of environdental research and public health, 2023, 20(4).	OA	Exclude	Agreed
1089	Dunham J, Papangelis K, Laato S, et al. The Impacts of Covid-19 on Players of Pokémon GO [J]. ACM Transactions on Computer-Human Interaction, 2023, 30(4).	SG	Exclude	Agreed
1090	Dunwell I, De Freitas S, Petridis P, et al. A game-based learning approach to road safety: The code of everand; Conference abstract of the Conference abstract on Human Factors in Computing Systems - Conference abstract, F, 2014 [C].	Age	Exclude	Agreed
1091	Dunwell I, Dixon R, Morosini D. A mobile serious game for lifestyle change: Conveying nutritional knowledge and motivation through play; Conference abstract of the Conference abstract of 2015 International Conference abstract on Interactive Mobile Communication Technologies and Learning, IMCL 2015, F, 2015 [C].	Conference abstract	Exclude	Agreed
1092	Duque G, Fung S, Mallet L, et al. Learning while having fun: The use of video gaming to teach geriatric house calls to medical students [J]. Journal of the American Geriatrics Society, 2008, 56(7): 1328-32.	Age	Exclude	Agreed
1093	Durak S Z. Okul öncesi çocuklarda yaratici düşündeyle ilişkili faktörler: Ana baba tutumu, bağlanda ve sosyal destekFactors Associated With Creative Thinking in Preschool Children: Parent Attitude, Attachment and Social Support [M]. 2024.	NE	Exclude	Agreed
1094	Durl J, Dietrich T, Williams B, et al. Integrating student and teacher insights to a school-based alcohol program through co-design [J]. HEALTH PROMOTION INTERNATIONAL, 2022, 37(2).	Age	Exclude	Agreed
1095	Durrani U, Kamal M M. Towards Applying ARCS Model for a Blended Teaching Methodologies: A Quantitative Research on Students' Motivation Amid the COVID-19; Conference abstract of the Lecture Notes of the Institute for Computer Sciences, Social-Informatics and Telecommunications Engineering, LNICST, F, 2021 [C].	Conference abstract	Exclude	Agreed
1096	Dussault F, Brunelle N, Dufour M, et al. Multilevel Contextual Analysis of Poker Cash Game Gambling [J]. Journal of gambling studies, 2021, 37(4): 1163-76.	Not relevant	Exclude	Agreed
1097	Dutton N, Gough S. THE NOVEL USE OF ADAPTED LEGO®-BASED THERAPY TO DEVELOP COMMUNICATIVE COMPETENCE IN CHILDREN WHO USE AUGMENTATIVE And ALTERNATIVE COMMUNICATION (AAC) SYSTEMS [J]. BMJ Simulation and Technology Enhanced Learning, 2018, 4: A8.	Conference abstract	Exclude	Agreed
1098	Dwivedi Y K, Hughes L, Wang Y, et al. Metaverse marketing: How the metaverse will shape the future of consumer research and practice [J]. Psychology & Marketing, 2023, 40(4): 750-76.	Not relevant	Exclude	Agreed
1099	Dyer J, Barbey F, Barrett S, et al. P.702 Feasibility of mobile dry-EEG for early detection of psychotic disorders: A usability study and pilot field trial [J]. European Neuropsychopharmacology, 2019, 29: S474-S5.	Conference abstract	Exclude	Agreed
1100	Dykshoorn D F Z. Creating an Engaged and Productive Workforce in Small Businesses using Cloud Computing: A Literature Review [M]. 2013.	Not relevant	Exclude	Agreed
1101	Dyment J E, Bell A C. Grounds for movement: Green school grounds as sites for promoting physical activity [J]. Health Education Research, 2008, 23(6): 952-62.	Age	Exclude	Agreed
1102	e Rodrigues C D d C Z. The Everyday Game: Gamification as a Social Learning System [M]. 2016.	Book	Exclude	Agreed
1103	Easton E, Bernardet U, Ekárt A. Is Beauty in the Age of the Beholder?; Conference abstract of the Lecture Notes in Computer Science (including subseries Lecture Notes in Artificial Intelligence and Lecture Notes in Bioinformatics), F, 2023 [C].	Conference abstract	Exclude	Agreed
1104	Ebadi S, Aliabadi R B, Ajabshir Z F. EFL teachers' engagement-promoting strategies in online gamification: an ecological systems theory (EST) perspective [J]. CURRENT PSYCHOLOGY, 2024, 43(28): 23713-28.	Age	Exclude	Agreed
1105	Ebbers F, Zibuschka J, Zimmermann C, et al. User preferences for privacy features in digital assistants [J]. ELECTRONIC MARKETS, 2021, 31(2): 411-26.	Not relevant	Exclude	Agreed
1106	Ebeling C, Skinner B, Bluff A. Xploro: Multi-user AR; Conference abstract of the ACM SIGGRAPH 2019 Appy Hour, SIGGRAPH 2019, F, 2019 [C].	Conference abstract	Exclude	Agreed
1107	Ebert A, Kolb M, Heller J, et al. Modulation of interpersonal trust in borderline personality disorder by intranasal oxytocin and childhood trauma [J]. Social Neuroscience, 2013, 8(4): 305-13.	Not relevant	Exclude	Agreed
1108	Ebert J P, Xiong R A, Khan N, et al. A randomized trial of behavioral interventions yielding sustained reductions in distracted driving [J]. Conference abstract of the National Academy of Sciences of the United States of America, 2024, 121(32): e2320603121.	Not relevant	Exclude	Agreed
1109	Edelman R S. The Russians are not coming! the soviet withdrawal from the games of the XXIII olympiad [J]. International Journal of the History of Sport, 2015, 32(1): 9-36.	Not relevant	Exclude	Agreed
1110	Eden C, Smithin T. Operational gaming in action research [J]. European Journal of Operational Research, 1979, 3(6): 450-8.	Not relevant	Exclude	Agreed
1111	Eden S, Eshet-Alkalai Y. The effect of digital games and game strategies on young adolescents' aggression [J]. Journal of Educational Computing Research, 2014, 50(4): 449-66.	Age	Exclude	Agreed
1112	Edirisinghe G S, Trindade M A M, Luo L. Game changer: Cloud-based classroom interactions powered by Google Sheets [J]. Decision Sciences Journal of Innovative Education, 2024, 22(3): 197-211.	Age	Exclude	Agreed
1113	Edney S, Ryan J C, Olds T, et al. User Engagement and Attrition in an App-Based Physical Activity Intervention: Secondary Analysis of a Randomized Controlled Trial [J]. Journal of medical Internet research, 2019, 21(11): e14645.	Age,OA	Exclude	Agreed
1114	Edney S M, Olds T S, Ryan J C, et al. A Social Networking and Gamified App to Increase Physical Activity: Cluster RCT [J]. AMERICAN JOURNAL OF PREVENTIVE MEDICINE, 2020, 58(2): E51-E62.	Age	Exclude	Agreed
1115	Edwards A, Oestreich J, Hendershot R, et al. PNS175 GAMIFICATION OF PHARMACOECONOMICS FOR PHARMACY STUDENTS [J]. Value in Health, 2020, 23: S316.	Conference abstract	Exclude	Agreed
1116	Egilson S T, Jakobsdóttir G, Ólafsdóttir L B. Parent perspectives on home participation of high-functioning children with autism spectrum disorder compared with a matched group of children without autism spectrum disorder [J]. Autism, 2018, 22(5): 560-70.	Age	Exclude	Agreed
1117	Eglesz D, Fekete I, Kiss O E, et al. Computer games are fun? On professional games and players' motivations [J]. Educational Media International, 2005, 42(2): 117-24.	Not relevant	Exclude	Agreed
1118	Eguíluz A, Guenaga M, Garaizar P, et al. Exploring the Progression of Early Programmers in a Set of Computational Thinking Challenges via Clickstream Analysis [J]. IEEE Transactions on Emerging Topics in Computing, 2020, 8(1): 256-61.	Age	Exclude	Agreed
1119	Egunjobi A O. Efficacy of three computer-assisted instructional modes on students' academic performance in secondary school practical geography in Nigeria; Conference abstract of the Conference abstract of the International Conference abstract on e-Learning, ICEL, F, 2009 [C].	Conference abstract	Exclude	Agreed
1120	Ehlers D K, Huberty J L. Middle-aged women's preferred theory-based features in mobile physical activity applications [J]. Journal of Physical Activity and Health, 2014, 11(7): 1379-85.	Age	Exclude	Agreed
1121	Ehrler F, Gschwind L, Hagberg H, et al. A Medication Management App (Smart-Meds) for Patients After an Acute Coronary Syndrome: Pilot Pre-Post Mixed Methods Study [J]. JMIR cardio, 2025, 9: e50693.	OA	Exclude	Agreed
1122	Eichenberg C, Grabmayer G, Green N. Acceptance of Serious Games in Psychotherapy: An Inquiry into the Stance of Therapists and Patients [J]. Telemedicine and e-Health, 2016, 22(11): 945-51.	SG	Exclude	Agreed
1123	Eichhorn C, Plecher D A, Bamberger D, et al. A Framework to Incentivize the Use of Augmented Reality in Daily Lives of Older Adults; Conference abstract of the Lecture Notes in Computer Science (including subseries Lecture Notes in Artificial Intelligence and Lecture Notes in Bioinformatics), F, 2023 [C].	Conference abstract	Exclude	Agreed
1124	Eichhorn C, Plecher D A, Lurz M, et al. Combining Motivating Strategies with Design Concepts for Mobile Apps to Increase Usability for the Elderly and Alzheimer Patients; Conference abstract of the Lecture Notes in Computer Science (including subseries Lecture Notes in Artificial Intelligence and Lecture Notes in Bioinformatics), F, 2020 [C].	Conference abstract	Exclude	Agreed
1125	Eisenstadt M, Liverpool S, Infanti E, et al. Mobile apps that promote emotion regulation, positive mental health, and well-being in the general population: Review and meta-analysis [J]. JMIR mental health, 2021, 8(11).	Review	Exclude	Agreed
1126	Eizicovits D, Edan Y, Tabak I, et al. Robotic gaming prototype for upper limb exercise: Effects of age and embodiment on user preferences and movement [J]. Restorative neurology and neuroscience, 2018, 36(2): 261-74.	SG,OA	Exclude	Agreed
1127	El hafidy A, Rachad T, Idri A, et al. Gamified Mobile Applications for Improving Driving Behavior: A Systematic Mapping Study [J]. Mobile Information Systems, 2021, 2021(1): 6677075.	Review	Exclude	Agreed
1128	El Hammoumi O, Bendarrakchi F, Ouherrou N, et al. Emotion Recognition in E-learning Systems; Conference abstract of the International Conference abstract on Multimedia Computing and Systems -Conference abstract, F, 2018 [C].	Conference abstract	Exclude	Agreed
1129	El Susi G. Preliminary report on the faunal remains from the early neolithic site (Starčevo-criş iiib-iva) at tăşnad-sere, satu mare county [J]. Studii de Preistorie, 2018, 2018(15): 51-71.	Not relevant	Exclude	Agreed
1130	Elder H. HE moana pukepuke e ekengia Ete Waka - A rough sea can be navigated: Bringing māori knowledge forward in traumatic brain injury recovery using gamification [J]. Australian and New Zealand Journal of Psychiatry, 2018, 52(1): 4.	Conference abstract	Exclude	Agreed
1131	Elesini U S, Miha H, Kristan D, et al. Mobile Serious Game for Enhancing User Experience in Museum [J]. ACM JOURNAL ON COMPUTING And CULTURAL HERITAGE, 2023, 16(1).	SG	Exclude	Agreed
1132	Elfadaly D, Abdelrazik S T, Thomas P B M, et al. Can Psychophysics Be Fun? Exploring the Feasibility of a Gamified Contrast Sensitivity Function Measure in Amblyopic Children Aged 4-9 Years [J]. Frontiers in medicine, 2020, 7: 469.	Age	Exclude	Agreed
1133	Elias P, Rajan N O, McArthur K, et al. InSpire to Promote Lung Assessment in Youth: Evolving the Self-Management Paradigms of Young People With Asthma [J]. Medicine 20, 2013, 2(1): e1.	Age	Exclude	Agreed
1134	Elliott L, Golub A, Ream G, et al. Video game genre as a predictor of problem use [J]. Cyberpsychology, Behavior, and Social Networking, 2012, 15(3): 155-61.	Not relevant	Exclude	Agreed
1135	ElSalhy M, Miyazaki T, Noda Y, et al. Relationships between internet addiction and clinicodemographic and behavioral factors [J]. Neuropsychiatric Disease and Treatment, 2019, 15: 739-52.	Not relevant	Exclude	Agreed
1136	Eltoukhy M, Kuenze C, Andersen M S, et al. Prediction of ground reaction forces for Parkinson's disease patients using a kinect-driven musculoskeletal gait analysis model [J]. Medical Engineering and Physics, 2017, 50: 75-82.	GE	Exclude	Agreed
1137	Elzeky M E H, El-Shaboury R H R, Salameh B, et al. Effects of gamified versus pedometer-based walking intervention on physical activity, fatigue, and sleep quality among hemodialysis patients: a quasi-experimental study [J]. BMC nephrology, 2025, 26(1).	Age	Uncertain/Exclude	Resolved
1138	Emelyanova I D, Podolskaya O A. Features of the formation of perceptions of universal human values in senior preschoolers with disabilities [J]. Perspektivy Nauki i Obrazovania, 2020, 43(2): 224-39.	Age	Exclude	Agreed
1139	Emembolu I, Strachan R, Davenport C, et al. Encouraging Diversity in Computer Science among Young People: Using a Games Design Intervention based on an Integrated Pedagogical Framework; Conference abstract of the Conference abstract - Frontiers in Education Conference abstract, FIE, F, 2019 [C].	Conference abstract	Exclude	Agreed
1140	Eng C M, Tsegai-Moore A, Fisher A V. Incorporating Evidence-Based Gamification and Machine Learning to Assess Preschool Executive Function: A Feasibility Study [J]. BRAIN SCIENCES, 2024, 14(5).	Age	Exclude	Agreed
1141	Eng D S, Lee J M. The Promise and Peril of Mobile Health Applications for Diabetes and Endocrinology [J]. Pediatric Diabetes, 2013, 14(4): 231-8.	Not relevant	Exclude	Agreed
1142	Engel J, Gal I, McCusker S, et al. Tribute to Jim Ridgway and his contributions to statistics education and statistical literacy [J]. Teaching Statistics, 2024, 46(3): 127-31.	Not relevant	Exclude	Agreed
1143	Engpornsin S, Tey J, Ahmad N, et al. Evaluation of BN on the Move (BNOTM) Phase 1 - A Community Steps Challenge Linked to Brunei's National mHealth Application: Behavioral Insights and Early Findings from 59,924 Participants [J]. Value in Health, 2023, 26(6): S303.	Conference abstract	Exclude	Agreed
1144	Eng-Tat A, Liu P, R J, et al. The challenges of histology education [J]. Clinical anatomy (New York, NY), 2023, 36(2): 308-14.	Not relevant	Exclude	Agreed
1145	Ens N, Hukal P, Blegind Jensen T. Dynamics of control on digital platforms [J]. Information Systems Journal, 2023, 33(4): 890-911.	Not relevant	Exclude	Agreed
1146	Enz N, Schmidt J, Nolan K, et al. Self-regulation of the brain's right frontal Beta rhythm using a brain-computer interface [J]. Psychophysiology, 2022, 59(11): e14115.	GE	Exclude	Agreed
1147	Epalte K, Tomsone S, Vētra A, et al. Patient experience using digital therapy "Vigo" for stroke patient recovery: a qualitative descriptive study [J]. Disability & Rehabilitation: Assistive Technology, 2023, 18(2): 175-84.	GE	Exclude	Agreed
1148	Erdogan H, Palaska Y, Masazade E, et al. Vision-based game design and assessment for physical exercise in a robot-assisted rehabilitation system [J]. IET Computer Vision, 2018, 12(1): 59-68.	Age	Exclude	Agreed
1149	Ereira S, Pujol M, Guitart-Masip M, et al. Overcoming Pavlovian bias in semantic space [J]. Scientific reports, 2021, 11(1): 3416.	Not relevant	Exclude	Agreed
1150	Erensoy A, Mathrani A, Schnack A, et al. Consumer behavior in immersive virtual reality retail environdents: A systematic literature review using the stimuli-organisms-responses (S-O-r) model [J]. Journal of Consumer Behaviour, 2024, 23(6): 2781-811.	Not relevant	Exclude	Agreed
1151	Erhardsson M, Alt Murphy M, Sunnerhagen K S. Commercial head-mounted display virtual reality for upper extremity rehabilitation in chronic stroke: a single-case design study [J]. Journal of neuroengineering and rehabilitation, 2020, 17(1): 154.	GE	Exclude	Agreed
1152	Erickson B J, Sgori T, Chalmers P N, et al. The Impact of Fatigue on Baseball Pitching Mechanics in Adolescent Male Pitchers [J]. Arthroscopy - Journal of Arthroscopic and Related Surgery, 2016, 32(5): 762-71.	Age	Exclude	Agreed
1153	Erofeeva M A, Ulyanova I V, Plakhotnikova I V, et al. Reforming and developing socialization of children with limited abilities (mild intellectual disability) [J]. Electronic Journal of General Medicine, 2019, 16(2).	Age	Exclude	Agreed
1154	Ertemel A V, Ari E. A Marketing Approach to a Psychological Problem: Problematic Smartphone Use on Adolescents [J]. International journal of environdental research and public health, 2020, 17(7).	Age	Exclude	Agreed
1155	Escudeiro P, Gouveia M C, Escudeiro N. Eco Tetris: A Serious game on Sustainability; Conference abstract of the Conference abstract of the European Conference abstract on Games-based Learning, F, 2022 [C].	SG	Exclude	Agreed
1156	Esmaeilzadeh S, Kumpulainen S, Pesola A J. Strength-Cognitive Training: A Systemic Review in Adults and Older Adults, and Guidelines to Promote "Strength Exergaming" Innovations [J]. Frontiers in psychology, 2022, 13.	Review	Exclude	Agreed
1157	Estacio E V, Nathan L, Protheroe J. Celebrating the health literacy skills of parents: A photovoice study [J]. Journal of health psychology, 2020, 25(10-11): 1522-31.	Age	Exclude	Agreed
1158	Ester P, Mampaso J, Diaz R M, et al. Impact of gamification on the development of mathematical competence in university students with intellectual disabilities [J]. EUROPEAN JOURNAL OF SPECIAL NEEDS EDUCATION, 2025.	Age	Exclude	Agreed
1159	Estevez-Lopez F, Levelt L, van 't Veer J, et al. Game mechanics in eHealth interventions promoting self-management in young people with chronic diseases: a protocol for a Review and meta-analyses from the eHealth Junior Consortium [J]. BMJ open, 2022, 12(9).	Protocol	Exclude	Agreed
1160	Estima A, Peguinho C. Using gamification to promote financial literacy and consumer education among future generations; Conference abstract of the International Conference abstract on Higher Education Advances, F, 2024 [C].	Conference abstract	Exclude	Agreed
1161	Estorff I, Notthoff N. What Are the Motives for Physical Activity in Younger and Older People Who Use Activity Trackers? [J]. Zeitschrift fur Sportpsychologie, 2023, 30(1): 3-13.	OA	Exclude	Agreed
1162	Estrela Gusmão T M, Campos Muniz Medeiros C, Silva Ferreira F R, et al. Effectiveness of exergame on physical fitness of overweight adolescents: a clinical trial [J]. Fisioterapia Brasil, 2024, 25(2): 1285-300.	Age	Exclude	Agreed
1163	Estrella T, Alfonso C, Ramos-Castro J, et al. A Serious Game to Self-Regulate Heart Rate Variability as a Technique to Manage Arousal Level Through Cardiorespiratory Biofeedback: Development and Pilot Evaluation Study [J]. JMIR serious games, 2023, 11.	SG	Exclude	Agreed
1164	Etingen B, Martinez R N, Vallette M A, et al. Patient perceptions of environdental control units: experiences of Veterans with spinal cord injuries and disorders receiving inpatient VA healthcare [J]. Disability and Rehabilitation: Assistive Technology, 2018, 13(4): 325-32.	GE	Exclude	Agreed
1165	Eun S J, Kim E J, Kim J Y. Development and Evaluation of an Artificial Intelligence-Based Cognitive Exercise Game: A Pilot Study [J]. Journal of environdental and public health, 2022, 2022: 4403976.	OA	Exclude	Agreed
1166	Eun S-J, Kim J Y. Design and Implementation of ADL Content with VR Sensor at a Smart Human-Care Service [J]. Journal of Sensors, 2020, 2020(1): 8843584.	Not relevant	Exclude	Agreed
1167	European Food Safety A, Maxim L, Mazzocchi M, et al. Technical assistance in the field of risk communication [J]. EFSA Journal, 2021, 19(4): e06574.	Not relevant	Exclude	Agreed
1168	Everard G, Vermette M, Dumas-Longpré E, et al. Self-adaptive over progressive non-adaptive immersive virtual reality serious game to promote motor learning in older adults – A double blind randomized controlled trial [J]. Neuroscience, 2025, 571: 7-18.	SG	Exclude	Agreed
1169	Evert L S, Potupchik T V, Kostyuchenko Y R. CHARACTERISTICS OF ONLINE BEHAVIOR And STRUCTURE OF CONSUMED CONTENT IN ABAKAN ADOLESCENTS OF DIFFERENT AGE, GROUPS And ETHNICITY [J]. Acta Biomedica Scientifica, 2022, 7(2): 243-60.	Age	Exclude	Agreed
1170	Fadda M, Galimberti E, Fiordelli M, et al. Effectiveness of a smartphone app to increase parents' knowledge and empowerment in the MMR vaccination decision: A randomized controlled trial [J]. Human vaccines & immunotherapeutics, 2017, 13(11): 2512-21.	Age	Exclude	Agreed
1171	Fadhli M, Brick B, Setyosari P, et al. A meta-analysis of selected studies on the effectiveness of gamification method for children [J]. International Journal of Instruction, 2020, 13(1): 845-54.	Review, Age	Exclude	Agreed
1172	Fadrigon B, Tseng A, Weisenburger R L, et al. Efficacy of traditional and gamified attention bias modification for depression: Study protocol for a randomized controlled trial [J]. Contemporary clinical trials, 2025, 149.	Protocol	Exclude	Agreed
1173	Fagerberg G. Home services over a flexible platform; Conference abstract of the Assistive Technology Research Series, F, 2011 [C].	GE, OA	Exclude	Agreed
1174	Faizah A, Hardian A F A, Nandini R D, et al. The Influence of Incentive-Based Mobile Fitness Apps on Users' Continuance Intention With Gender Moderation Effects: Quantitative and Qualitative Study [J]. JMIR human factors, 2024, 11: e50957-e.	Age	Exclude	Agreed
1175	Fajac I, Burgel P R, Martin C. New drugs, new challenges in cystic fibrosis care [J]. European Respiratory Review, 2024, 33(173).	Age, GE, OA	Exclude	Agreed
1176	Falloon G. What's going on behind the screens? [J]. Journal of Computer Assisted Learning, 2014, 30(4): 318-36.	GE, OA	Exclude	Agreed
1177	Fan T, Wang X, Song X, et al. Research Status and Emerging Trends in Virtual Reality Rehabilitation: Bibliometric and Knowledge Graph Study [J]. JMIR serious games, 2023, 11.	Review	Exclude	Agreed
1178	Fanaroff A C, Coratti S, Farraday D, et al. Gamification-augmented home-based exercise for peripheral artery disease: Rationale and design of the GAMEPAD Study [J]. American Heart Journal, 2024, 270: 95-102.	Protocol	Exclude	Agreed
1179	Fanaroff A C, Patel M S, Chokshi N, et al. Effect of Gamification, Financial Incentives, or Both to Increase Physical Activity Among Patients at High Risk of Cardiovascular Events: The BE ACTIVE Randomized Controlled Trial [J]. Circulation, 2024, 149(21): 1639-49.		Include	Resolved
1180	Fanaroff A C, Patel M S, Chokshi N, et al. A randomized controlled trial of gamification, financial incentives, or both to increase physical activity among patients with elevated risk for cardiovascular disease: rationale and design of the be active study [J]. American Heart Journal, 2023, 260: 82-9.	Protocol	Exclude	Agreed
1181	Fanfarelli J R. Impact of narrative and badging on learning and engagement in a psychology learning game [J]. British Journal of Educational Technology, 2020, 51(2): 387-419.	SG, Age	Exclude	Agreed
1182	Fanning J T, Barnstaple R, Babcock P, et al. Virtual delivery of improvisational movement and social engagement interventions in the IMOVE trial during the COVID-19 pandemic [J]. Contemporary Clinical Trials Communications, 2023, 33.	SG, Age	Exclude	Agreed
1183	Faraoun A. Theorizing Labor in the Platform Economy: Labor Restructuring in Historical Perspective [J]. Sociology Compass, 2024, 18(11): e70018.	GE, OA	Exclude	Agreed
1184	Farber I, Fua K C, Gupta S, et al. MoCHA: Designing games to monitor cognitive health in elders at risk for Alzheimer's disease; Conference abstract of the ACM International Conference abstract Proceeding Series, F, 2016 [C].	Conference abstract	Exclude	Agreed
1185	Farhat F, Ammar A, Mezghani N, et al. The Effect of Task-Oriented Basketball Training on Motor Skill-Related Fitness in Children with Developmental Coordination Disorder [J]. Sports, 2025, 13(3).	Age	Exclude	Agreed
1186	Faria A, Martins M M, Laredo-Aguilera J A, et al. Development and Validation of a Game for Older Adults on Lifestyles and Frailty [J]. Nursing reports (Pavia, Italy), 2024, 14(3): 2499-512.		Include	Agreed
1187	Faria G, Silva T, Abreu J. Television Is Powerful: An iTV Solution as a Motivator of Social Interactions Among Older Adults; Conference abstract of the International Conference abstract on Information and Communication Technologies for Ageing Well and e-Health, ICT4AWE - Conference abstract, F, 2025 [C].	Nm	Exclude	Agreed
1188	Faria G, Silva T, Ferraz de Abreu J. Proactive TV Gamification: Engaging Older Adults Socially; Conference abstract of the Lecture Notes in Computer Science (including subseries Lecture Notes in Artificial Intelligence and Lecture Notes in Bioinformatics), F, 2024 [C].	Nm	Exclude	Agreed
1189	Faric N, Potts H W W, Rowe S, et al. Running App "Zombies, Run!" Users' Engagement with Physical Activity: A Qualitative Study [J]. Games for health journal, 2021, 10(6): 420-9.	Age	Exclude	Agreed
1190	Faric N, Yorke E, Varnes L, et al. Younger adolescents' perceptions of physical activity, exergaming, and virtual reality: Qualitative intervention development study [J]. JMIR serious games, 2019, 7(2).	Age	Exclude	Agreed
1191	Farhat F, Ammar A, Mezghani N, et al. The Effect of Task-Oriented Basketball Training on Motor Skill-Related Fitness in Children with Developmental Coordination Disorder [J]. Sports, 2025, 13(3).	Age, SG	Exclude	Agreed
1192	Farrell D, Kostkova P, Weinberg J, et al. Computer games to teach hygiene: an evaluation of the e-Bug junior game [J]. The Journal of antimicrobial chemotherapy, 2011, 66 Suppl 5: v39-44.	SG, Age	Exclude	Agreed
1193	Farrukh M J, Bakry M M, Hatah E, et al. Gamification technique to estimate mini mental state examination scores: A validation study [J]. Current Trends in Biotechnology and Pharmacy, 2020, 14(5): 140-6.	OA,Nm	Exclude	Agreed
1194	Fathi Kazerooni A, Nabil M, Zeinali Zadeh M, et al. Characterization of active and infiltrative tumorous subregions from normal tissue in brain gliomas using multiparametric MRI [J]. Journal of Magnetic Resonance Imaging, 2018, 48(4): 938-50.	GE, OA	Exclude	Agreed
1195	Fatima S, Augusto J C, Moseley R, et al. Applying motivational techniques for user adherence to adopt a healthy lifestyle in a gamified application [J]. ENTERTAIndENT COMPUTING, 2023, 46.	Age	Exclude	Agreed
1196	Fatton M, Schneiter A, Allisiardi M, et al. Microbes Go to School: Using Microbiology and Service-Learning to Increase Science Awareness and Fostering the Relationship Between Universities and the General Public [J]. Frontiers in Education, 2021, 6.	Age, GE	Exclude	Agreed
1197	Fava-Vizziello G, Palacio Espasa F, Cassiba R. Modalities of reorganization of children aged 9 to 30 months, following the separation from the parents in day nurseries [J]. Neuropsychiatrie de l'Enfance et de l'Adolescence, 1992, 40(8-9): 431-48.	Age	Exclude	Agreed
1198	Fawcett C. American McGee's Alice: Madness Returns and Traumatic Memory [J]. The Journal of Popular Culture, 2016, 49(3): 492-521.	GE, OA	Exclude	Agreed
1199	Fegan H, Hutchinson R. Is the answer to reducing early childhood caries in your pocket? [J]. Evidence-based dentistry, 2023, 24(3): 134-5.	Age	Exclude	Agreed
1200	Feingold Polak R, Elishay A, Shachar Y, et al. Differences between Young and Old Users when Interacting with a Humanoid Robot: A Qualitative Usability Study; Conference abstract of the ACM/IEEE International Conference abstract on Human-Robot Interaction, F, 2018 [C].	GE, OA	Exclude	Agreed
1201	Felicia P. Modelling players' behaviours and learning strategies in video games; Conference abstract of the Conference abstract of the European Conference abstract on Games-based Learning, F, 2009 [C].	Age, SG	Exclude	Agreed
1202	Felix Z C, Machado L S, de Toledo Vianna R P, et al. A Fuzzy Set-Based Model for Educational Serious Games with 360-Degree Videos [J]. International Journal of Computer Games Technology, 2023, 2023(1): 4960452.	SG	Exclude	Agreed
1203	Felnhofer A, Kafka J X, Krösl K, et al. VR.school: A virtual reality training for children and adolescents with ADHD [J]. ADHD Attention Deficit and Hyperactivity Disorders, 2019, 11(1): S45-S6.	Age, SG	Exclude	Agreed
1204	Felnhofer A, Wittmann L, Reichmann A, et al. Character identification is predicted by narrative transportation, immersive tendencies, and interactivity [J]. Current Psychology, 2023, 42(22): 18567-77.	GE, OA	Exclude	Agreed
1205	Felszeghy S, Mutluay M, Liukkonen M, et al. Benefits and challenges of the integration of haptics-enhanced virtual reality training within dental curricula [J]. Journal of dental education, 2024, n/a(n/a).	Age, SG	Exclude	Agreed
1206	Felszeghy S, Pasonen-Seppanen S, Koskela A, et al. Using online game-based platforms to improve student performance and engagement in histology teaching [J]. BMC medical education, 2019, 19.	Age, SG	Exclude	Agreed
1207	Feltz D L, Ploutz-Snyder L, Winn B, et al. Simulated Partners and Collaborative Exercise (SPACE) to boost motivation for astronauts: Study protocol [J]. BMC psychology, 2016, 4(1).	Protocol, Age	Exclude	Agreed
1208	Feng F, Yang W. Effects of learner-, peer-, and collaborative-regulated feedback on cognitive load in digital game-based language learning [J]. Education and information technologies, 2025, 30(6): 7807-39.	SG, Age	Exclude	Agreed
1209	Feng L, Yang D, Wu S, et al. Network modeling and topology of aging [J]. Physics Reports, 2025, 1101: 1-65.	GE, OA	Exclude	Agreed
1210	Feng R, Valliani A A, Martini M L, et al. Reliable Prediction of Discharge Disposition Following Cervical Spine Surgery With Ensemble Machine Learning and Validation on a National Cohort [J]. Clinical Spine Surgery, 2024, 37(1): E30-E6.	GE, OA	Exclude	Agreed
1211	Feres Carvalho D B, Domingueti D B, De Almeida Santos S M, et al. A Game to Deal With Alcohol Abuse (Jib): Development and Game Experience Evaluation [J]. JMIR serious games, 2019, 7(4).	Age	Exclude	Agreed
1212	Ferizaj D, Stamm O, Perotti L, et al. Preliminary effects of mobile computerized cognitive training in adults with mild cognitive impairment: interim analysis of a randomized controlled trial [J]. BMC psychology, 2025, 13(1): 202.	OA	Exclude	Agreed
1213	Fernandez R R O, Sreehari S, Anzar S M. The robust SmartEnsembleNet: A game changer in finger knuckle biometrics [J]. Expert Systems with Applications, 2024, 255.	GE, OA	Exclude	Agreed
1214	Fernández-Cruz A, Muñoz P, Sandoval C, et al. Infective endocarditis in patients with cancer: A consequence of invasive procedures or a harbinger of neoplasm? A prospective, multicenter cohort [J]. Medicine (United States), 2017, 96(38).	GE, OA	Exclude	Agreed
1215	Fernandez-Rio J, de las Heras E, Gonzalez T, et al. Gamification and physical education. Viability and preliminary views from students and teachers [J]. PHYSICAL EDUCATION And SPORT PEDAGOGY, 2020, 25(5): 509-24.	Age	Exclude	Agreed
1216	Fernández-Ruiz M. Representation and inclusion of the elderly in video games and recreational experiences; Conference abstract of the CEUR Workshop Conference abstract, F, 2021 [C].	Conference abstract	Exclude	Agreed
1217	Ferrari M, McIlwaine S V, Reynolds J A, et al. Digital game interventions for youth mental health services (gaming my way to recovery): Protocol for a scoping review [J]. JMIR research protocols, 2020, 9(6).	Protocol, Age	Exclude	Agreed
1218	Ferrari M, Sabetti J, McIlwaine S V, et al. Gaming My Way to Recovery: A Systematic Scoping Review of Digital Game Interventions for Young People's Mental Health Treatment and Promotion [J]. Frontiers in digital health, 2022, 4: 814248-.	Review, Age	Exclude	Agreed
1219	Ferraz R, Oliveira J, Alves A R, et al. Effects of implementating a hybrid teaching model in a basketball didactic unit [J]. Journal of Physical Education and Sport, 2024, 24(6): 1515-23.	Age	Exclude	Agreed
1220	Ferreira J, Sacco I C N, Siqueira A A, et al. Rehabilitation technology for self-care: Customised foot and ankle exercise software for people with diabetes [J]. PloS one, 2019, 14(6): e0218560.	Age	Exclude	Agreed
1221	Ferreira P Z. Business Plan for an Innovative Job Search Platform [M]. 2016.	GE, OA	Exclude	Agreed
1222	Ferreira-Brito F, Alves S, Guerreiro T, et al. Digital health and patient adherence: A qualitative study in older adults [J]. Digital health, 2024, 10.	GE	Exclude	Agreed
1223	Ferreira-Brito F, Ribeiro F, de Sousa D A, et al. Are Video Games Effective to Promote Cognition and Everyday Functional Capacity in Mild Cognitive Impairment/Dementia Patients? A Meta-Analysis of Randomized Controlled Trials [J]. JOURNAL OF ALZHEIMERS DISEASE, 2021, 84(1): 329-41.	Review	Exclude	Agreed
1224	Ferri G, Bardzell J, Bardzell S. Rethinking Age in HCI Through Anti-Ageist Playful Interactions [J]. Interacting with Computers, 2017, 29(6): 779-93.	GE, OA	Exclude	Agreed
1225	Ferwerda B, Lee M J. Tamagotchi,,: A serious, personalized game to encourage healthy behavior; Conference abstract of the CEUR Workshop Conference abstract, F, 2019 [C].	SG	Exclude	Agreed
1226	Festerling J, Siraj I. Alexa, What Are You? Exploring Primary School Children's Ontological Perceptions of Digital Voice Assistants in Open Interactions [J]. HUMAN DEVELOPMENT, 2020, 64(1): 26-43.	Age	Exclude	Agreed
1227	Fetzer M, McNamara J, Geimer J L. Gamification, Serious Games and Personnel Selection [M]. The Wiley Blackwell Handbook of the Psychology of Recruitment, Selection and Employee Retention. 2025: 293-309.	SG	Exclude	Agreed
1228	Fidan M, Fidan M. The effects of video-driven discussions integrated into the flipped classroom model on learning achievement, practical performance, and higher-order thinking skills in dental education [J]. Journal of Computer Assisted Learning, 2024, 40(1): 158-75.	Age, SG	Exclude	Agreed
1229	Fietkau J. Quests as design tool for the motivation and structure of activities outside the home for seniors; Conference abstract of the Lecture Notes in Informatics (LNI), Conference abstract - Series of the Gesellschaft fur Informatik (GI), F, 2019 [C].	Conference abstract	Exclude	Agreed
1230	Fijacko N, Creber R M, Gosak L, et al. Evaluating Quality, Usability, Evidence-Based Content, and Gamification Features in Mobile Learning Apps Designed to Teach Children Basic Life Support: Systematic Search in App Stores and Content Analysis [J]. JMIR mHealth and uHealth, 2021, 9(7).	Age	Exclude	Agreed
1231	Filella G, Ros-Morente A. Happy Software: An interactive program based on an emotion management model for assertive conflict resolution [J]. Frontiers in psychology, 2022, 13: 935726.	Age, GE	Exclude	Agreed
1232	Filella G, Ros-Morente A, Oriol X, et al. The Assertive Resolution of Conflicts in School With a Gamified Emotion Education Program [J]. Frontiers in psychology, 2018, 9.	Age	Exclude	Agreed
1233	Files B T, Pollard K A, Oiknine A H, et al. Correct response negativity may reflect subjective value of reaction time under regulatory fit in a speed-rewarded task [J]. PSYCHOPHYSIOLOGY, 2021, 58(9).	GE, OA	Exclude	Agreed
1234	Filho J N, Veloso A I. Active aging and Pokemon Go: A Participatory Study with Young Older Adults; Conference abstract of the SeGAH 2021 - 2021 IEEE 9th International Conference abstract on Serious Games and Applications for Health, F, 2021 [C].	SG	Exclude	Agreed
1235	Filho J N Z. Os Jogos Móveis Baseados em Localização e o Envelhecimento Ativo o Estudo do Pokémon go na Vida dos SenioresLocation-Based Mobile Games and Active Aging the Study of Pokémon Go in the Lives of Seniors [M]. 2021.	SG	Exclude	Agreed
1236	Filipovic N D, Milosevic Z. Augmented Reality Balance Physiotherapy in HOLOBALANCE Project [M]. Computational Modeling and Simulation Examples in Bioengineering. 2023: 259-303.	SG	Exclude	Agreed
1237	Filuk S, Ross N, Huq S, et al. Development of a food allergy app for children and teens at risk for food-induced anaphylaxis [J]. Allergy, Asthma and Clinical Immunology, 2019, 15(Suppl. 1): 31-.	Age	Exclude	Agreed
1238	Fiore F, Montresor A. Inclusive Coding Perspectives: Youth Insights from Trento; Conference abstract of the IEEE Global Engineering Education Conference abstract, EDUCON, F, 2024 [C].	Age	Exclude	Agreed
1239	Firouzian A, Ponrasa R, Asghar Z, et al. Coordination and synchronization tool to support caretaking of senior citizens in social events; Conference abstract of the 17th International Conference abstract on Intelligent Games on Simulation, GAME-ON 2016, F, 2016 [C].	GE, OA	Exclude	Agreed
1240	Fischer A, Grimes C, Vicentini M A. Trabalhos em Linguística Aplicada, 2019, 58(3): 1164-96.	GE, OA	Exclude	Agreed
1241	Fischer J, Hammerschmidt K, Cheney D L, et al. Acoustic features of male baboon loud calls: Influences of context, age, and individuality [J]. Journal of the Acoustical Society of America, 2002, 111(3): 1465-74.	GE, OA	Exclude	Agreed
1242	Fiscian V S, Obeng E K, Goldstein K, et al. Adapting a multifaceted U.S. HIV prevention education program for girls in Ghana [J]. AIDS Education and Prevention, 2009, 21(1): 67-79.	Age	Exclude	Agreed
1243	Fittipaldi S, Teckentrup V, Rosicka A M, et al. Clinical Manifestations [J]. Alzheimer's & dementia : the journal of the Alzheimer's Association, 2024, 20 Suppl 3: e089194-e.	GE, OA	Exclude	Agreed
1244	Fitton D, Read J C, Dempsey J. Exploring children's designs for maker technologies; Conference abstract of the Conference abstract of IDC 2015: The 14th International Conference abstract on Interaction Design and Children, F, 2015 [C].	Age	Exclude	Agreed
1245	Fitton Davies K, Clarke S, Martins R, et al. The effect of a home-based, gamified stability skills intervention on 4-5-year-old children's physical and cognitive outcomes: A pilot study [J]. Psychology of sport and exercise, 2024, 73: 102636.	Age	Exclude	Agreed
1246	Fitzgerald M, Ratcliffe G. Serious Games, Gamification, and Serious Mental Illness: A Scoping Review [J]. PSYCHIATRIC SERVICES, 2020, 71(2): 170-83.	Review	Exclude	Agreed
1247	Fiuza-Fernandez A, Lomba-Portela L, Soto-Carballo J, et al. Study of the knowledge about gamification of degree in primary education students [J]. PloS one, 2022, 17(3).	Age	Exclude	Agreed
1248	Flaudias V, Zerhouni O, Chakroun-Baggioni N, et al. Reducing Attentional Bias in Individuals With Alcohol Use Disorders With a Tablet Application: A Randomized Controlled Trial Pilot Study [J]. Alcohol and alcoholism (Oxford, Oxfordshire), 2020, 55(1): 51-5.	Age	Exclude	Agreed
1249	Fleddermann K, Molfenter T, Vjorn O, et al. Patient Preferences for Mobile Health Applications to Support Recovery [J]. Journal of Addiction Medicine, 2023, 17(4): 394-400.	GE	Exclude	Agreed
1250	Fleming T, Merry S, Stasiak K, et al. The Importance of User Segmentation for Designing Digital Therapy for Adolescent Mental Health: Findings From Scoping Processes [J]. JMIR mental health, 2019, 6(5).	Age	Exclude	Agreed
1251	Fleming T M, Bavin L, Stasiak K, et al. Serious Games and Gamification for Mental Health: Current Status and Promising Directions [J]. Frontiers in psychiatry, 2017, 7.	Review	Exclude	Agreed
1252	Flølo T N, Tørris C, Riiser K, et al. Digital health interventions to treat overweight and obesity in children and adolescents: An umbrella review [J]. Obesity Reviews, 2025, 26(6): e13905.	Review, Age	Exclude	Agreed
1253	Florenthal B. Young consumers’ motivational drivers of brand engagement behavior on social media sites: A synthesized U&G and TAM framework [J]. Journal of Research in Interactive Marketing, 2019, 13(3): 351-91.	Age, GE	Exclude	Agreed
1254	Flores F, Silva A, Willig R, et al. Exergames as an Effective Alternative to Real Environdental Tennis Training for Adolescents [J]. Sports (Basel, Switzerland), 2024, 12(6).	Age	Exclude	Agreed
1255	Fluet G G, Gorin H, Puglia P R, et al. A Convergent Mixed Methods Design to Assess the Use of the Home Virtual Rehabilitation System By Persons with Chronic Stroke [J]. Games for health journal, 2024, 13(4): 278-87.	Age, OA	Exclude	Agreed
1256	Fluhrer H, Hutterer G C, Golbeck S, et al. Improved overall survival of metastatic renal cell carcinoma patients in the era of modern tyrosine kinase inhibitors and immune checkpoint inhibitors: results from a real-life, population-based Austrian study comprising three decades of follow-up [J]. Therapeutic Advances in Medical Oncology, 2022, 14.	GE, OA	Exclude	Agreed
1257	Folch-Sanchez D, et al. Evaluating Perceptions of the CANreduce 2.0 eHealth Intervention for Cannabis Use: Focus Group Study	Age, OA	Exclude	Agreed
1258	Folgieri R, et al. Gamification and coding to engage primary school students in learning mathematics	Age	Exclude	Agreed
1259	Fong T C T, et al. Validation of the 12-item Gamification User Types Hexad Scale in 1,610 Hong Kong Young Gamers	Age	Exclude	Agreed
1260	Forman E M, et al. Gender differences in the effect of gamification on weight loss during a daily, neurocognitive training program	Age	Exclude	Agreed
1261	Forman E M, et al. Computerized neurocognitive training for improving dietary health and facilitating weight loss	Age, GE	Exclude	Agreed
1262	Fornasini S, et al. Using Geocaching to Promote Active Aging: Qualitative Study	GE	Exclude	Agreed
1263	Forssell M, et al. Inclusive VR gaming with older adults: Accessibility of entertaindent and educational VR games	SG	Exclude	Agreed
1264	Foukarakis M, et al. An adaptable card game for older users	Nm	Exclude	Agreed
1265	Fowler L A, et al. Development of virtual reality experience to promote healthy lifestyle behaviors in children	Age	Exclude	Agreed
1266	Fox C, et al. Validation of a Gamified Smartphone Assessment of Metacognition	Age, OA	Exclude	Agreed
1267	Fox C A, et al. Reliable, rapid, and remote measurement of metacognitive bias	GE, OA	Exclude	Agreed
1268	Fox J, et al. Lifetime Video Game Consumption, Interpersonal Aggression, Hostile Sexism, and Rape Myth Acceptance	GE, OA	Exclude	Agreed
1269	Frachi Y, et al. Affective gaming using adaptive speed controlled by biofeedback	Age, OA	Exclude	Agreed
1270	Fraga Viera D, et al. Inclusive Design Toolkit for the Creation of Intergenerational Gamified Experiences	OA	Exclude	Agreed
1271	France K, et al. A Pilot Study Exploring Caregivers' Experiences Related to the Use of a Smart Toothbrush by Children with Autism	Age	Exclude	Agreed
1272	Franco E, et al. Effects of a Sport Education Model-Based Teaching Intervention on Students' Behavioral Outcomes	Age	Exclude	Agreed
1273	Franco-Mariscal A J, et al. A game-based approach to learning the idea of chemical elements	Age, SG	Exclude	Agreed
1274	Frank S M, et al. Neural mechanisms of feature conjunction learning	GE, OA	Exclude	Agreed
1275	Freeman G Z. In-game marriage as intimacy-mediated collaboration	GE, OA	Exclude	Agreed
1276	Freeman S, et al. Gamifying simulated nursing education	Age, SG	Exclude	Agreed
1277	Freire M A Z. Neuropal - Mobile Game for Preventing Spinal Cord Injuries	Age, OA	Exclude	Agreed
1278	Freitas F, et al. KAHOOT AS A TOOL IN THE ANATOMY TEACHING And LEARNING PROCESS	Age, SG	Exclude	Agreed
1279	Frey J, et al. Classifying EEG Signals during Stereoscopic Visualization to Estimate Visual Comfort	GE, OA	Exclude	Agreed
1280	Freye S. Ecocritical Agency in I Was a Teenage Exocolonist	GE, OA	Exclude	Agreed
1281	Friedemann M, et al. Confidence biases in problem gambling	GE, OA	Exclude	Agreed
1282	Friedman D N, et al. Feasibility of a parent-child intervention to improve step count in childhood cancer survivors	Age	Exclude	Agreed
1283	Frohe T M Z. Attention Training on Smartphones (ATS) Study	GE, OA	Exclude	Agreed
1284	Fronemann N, et al. Happily ever after: Positive aging through positive design	GE, OA	Exclude	Agreed
1285	Fronza I, et al. DigiVillage Chronicles: A Serious Game Designed to Improve Digital Skills	SG	Exclude	Agreed
1286	Frost H M. New targets for fascial, ligament and tendon research	GE, OA	Exclude	Agreed
1287	Frounfelter G. Selected exercises for strengthening the cervical spine in adolescent rugby participants	Age	Exclude	Agreed
1288	Fu Y, et al. Conceptual Design of an Extended Reality Exercise Game for the Elderly	SG	Exclude	Agreed
1289	Fuertes Munoz G, et al. A Kinect-Based Interactive System for Home-Assisted Active Aging	SG	Uncertain/Exclude	Resolved
1290	Fung K, et al. Examining the Effectiveness of Mnemonics Serious Games in Enhancing Memory and Learning	Review, SG	Exclude	Agreed
1291	Fung K-Y, et al. ADPS-A Prescreening Tool for Students With Dyslexia	Age, SG	Exclude	Agreed
1292	Furtado L S, et al. Teaching Method for Software Measurement Process Based on Gamification or Serious Games	Review, SG	Exclude	Agreed
1293	Gabb J, et al. More–than–relationship quality: A feminist new materialist analysis	GE, OA	Exclude	Agreed
1294	Gabriel A S, et al. Patient Perceptions of Virtual Reality in Cancer Rehabilitation	Age	Exclude	Agreed
1295	Gabriel S, et al. Climate4Kids: A Gamified App Teaching about Climate Change	Age, SG	Exclude	Agreed
1296	Gaetan S, et al. Self-perception and life satisfaction in video game addiction in young adolescents	Age	Exclude	Agreed
1297	Gainsbury S M, et al. Predicting Intention to Play Random and Skill-based Electronic Gambling Machines	GE, OA	Exclude	Agreed
1298	Gainsbury S M, et al. Greater involvement and diversity of Internet gambling as a risk factor	GE, OA	Exclude	Agreed
1299	Gajadhar B J, et al. Out of sight, out of mind: Co-player effects on seniors' player experience	OA	Exclude	Agreed
1300	Gajardo Sanchez A D, et al. Gamification in Health Care Management: Systematic Review	Review	Exclude	Agreed
1301	Galang-Boquiren M T, et al. Predoctoral orthodontic education in the United States	Age, GE	Exclude	Agreed
1302	Galanis C R, et al. Gaming disorder and stigma-related judgements of gaming individuals	GE, OA	Exclude	Agreed
1303	Galbiati A, et al. Neurocognitive function in patients with idiopathic Restless Legs Syndrome before and after treatment with dopamine-agonist	GE, OA	Exclude	Agreed
1304	Galimova Z I, et al. Research on senior preschool children with intellectual development disorders communication motivation	Age	Exclude	Agreed
1305	Gallagher R, et al. The effect of a game-based mobile app 'MyHeartMate' to promote lifestyle change in coronary disease patients	Age	Uncertain/Exclude	Resolved
1306	Gallagher R, et al. A proof-of-concept study exploring the effects of impulsivity on a gamified version of the stop-signal task in children	Age	Exclude	Agreed
1307	Gallen C L, et al. Influence of game features on attention in adults	OA	Exclude	Agreed
1308	Gallou-Guyot M, et al. Feasibility and potential cognitive impact of a cognitive-motor dual-task training program using a custom exergame in older adults	SG	Exclude	Agreed
1309	Gamston C E, et al. Evaluation of the impact of enhanced virtual forms and gamification on intervention identification in a pharmacist-led ambulatory care clinic	Age, OA	Exclude	Agreed
1310	Ganesan K, et al. EXAMINING MECHANISMS OF CHILDHOOD COGNITIVE CONTROL	Age	Exclude	Agreed
1311	Ganesan S, et al. Using the Kinect to Encourage Older Adults to Exercise: A Prototype	SG	Exclude	Agreed
1312	Gangannagaripalli J, et al. A digital program to prevent falls and improve well-being in people living with dementia in the community	OA	Exclude	Agreed
1313	Ganju A, et al. AI for Improving Children's Health: A Community Case Study	Age	Exclude	Agreed
1314	Gao T Y, et al. Effectiveness of a Binocular Video Game vs Placebo Video Game for Improving Visual Functions in Older Children, Teenagers, and Adults With Amblyopia	SG	Exclude	Agreed
1315	Gao Y, et al. Lipid Trends of Adults Who Participate in Hybrid Cardiac Rehabilitation	GE, OA	Exclude	Agreed
1316	Gao Y, et al. Decision-making ability limitations and brain neural activity changes in healthcare workers after mild COVID-19	GE, OA	Exclude	Agreed
1317	Gao Y, et al. Feasibility and Usability of an Artificial Intelligence-Powered Gamification Intervention for Enhancing Physical Activity Among College Students	Age	Exclude	Agreed
1318	García I, et al. A computer game for teaching and learning algebra topics at undergraduate level	Age, SG	Exclude	Agreed
1319	Garcia I, et al. The effects of game-based learning in the acquisition of "soft skills" on undergraduate software engineering courses	Age, SG	Exclude	Agreed
1320	Garcia J A, et al. StepKinnection: A Fall Prevention Game Mindfully Designed for the Elderly	Nm,OA	Exclude	Agreed
1321	Garcia J A, et al. Assessing the capabilities of the HTC Vive as a tool to assess the risk of falling in older people	OA,GE	Exclude	Agreed
1322	Garcia L V, et al. ,ÀGILvirtual: co-design of a remote digital intervention to provide physical exercise within a multi-component program to delay disability in older adults	GE	Exclude	Agreed
1323	Garcia M. Post-Operative 'Post-isms': Details of the 21st-Century Educations of Architecturalists	GE, OA	Exclude	Agreed
1324	Garcia Zapirain B, et al. Sailgility: eGame for physical stimulation against frailty in mobile devices	Age	Exclude	Agreed
1325	Garcia Zapirain B, et al. SAPA: Gamification strategy against cognitive frailty	OA	Exclude	Agreed
1326	Garcia-Gil M, et al. Anthropometric parameters, age, and agility as performance predictors in elite female basketball players	Age, GE	Exclude	Agreed
1327	Garcia-Jurado A, et al. Evaluating the role of gamification and flow in e-consumers: millennials versus generation X	Age, OA	Exclude	Agreed
1328	Garcia-Lopez E, et al. Implications of using classroom response systems (CRS) on learning performance	Age, SG	Exclude	Agreed
1329	García-Martínez J, et al. A Gamified Multi Agent Robot System for Physical Stimulation	Age, Nm	Exclude	Agreed
1330	Garden C L P. Lego Serious Play: Building engagement with cell biology	Age, SG	Exclude	Agreed
1331	Gardner P, et al. Employing Interdisciplinary Approaches in Designing with Fragile Older Adults; Advancing ABLE for Arts-Based Rehabilitative Play and Complex Learning	SG,Nm	Exclude	Agreed
1332	Gardner P, et al. Designing a Dementia-Informed, Accessible, Co-located Gaming Platform for Diverse Older Adults with Dementia, Family and Carers	OA	Exclude	Agreed
1333	Garmen P, et al. Multiple intelligences and video games: Assessment and intervention with TOI software	Age, SG	Exclude	Agreed
1334	Garneli V, et al. Serious games as a malleable learning medium: The effects of narrative, gameplay, and making on students' performance and attitudes	Age, SG	Exclude	Agreed
1335	Garrido S, et al. Encouraging help-seeking and engagement in a mental health app: What young people want	Age	Exclude	Agreed
1336	Garrison E, et al. Exploring Engagement Opportunities for Autistic Children: Using AAC as a Controller in a Wizard-of-Oz Coloring Game	Age	Exclude	Agreed
1337	Garzotto F, et al. Hyperstories and social interaction in 2D and 3D edutaindent spaces for children	Age	Exclude	Agreed
1338	Gasca-Hurtado G P, et al. Microlearning strategy in the promotion of motivation and learning outcomes in software project management	Age, SG	Exclude	Agreed
1339	Gastaldi L, et al. A biomechanical approach to paralympic cross-country sit-ski racing	Age, GE	Exclude	Agreed
1340	Gasteiger N, et al. Friends from the future: A scoping review of research into robots and computer agents to combat loneliness in older people	Review	Exclude	Agreed
1341	Gaurina M, et al. TEACHERS' KNOWLEDGE And BELIEFS ABOUT GAMIFICATION IN PHYSICS CLASSROOMS	Age, SG	Exclude	Agreed
1342	Gauthier B, et al. Need for systematic screening for IGD in adolescent psychiatric inpatients	Age	Exclude	Agreed
1343	Gauthier L V, et al. Video game rehabilitation for outpatient stroke (VIGoROUS): A multi-site randomized controlled trial of in-home, self-managed, upper-extremity therapy	Age	Exclude	Agreed
1344	Gavish L, et al. Gamification of Cervical Spine Physiotherapy by Virtual Reality Software: Is This Real Rehabilitation?	Age	Exclude	Agreed
1345	Gavrila V, et al. Towards the development of a medical rehabilitation system	GE, OA	Exclude	Agreed
1346	Ge L, et al. The effectiveness of exergames on fear of falling in community-dwelling older adults: a systematic review	Review	Exclude	Agreed
1347	Gea-García G M, et al. Motivational Climate, Satisfaction, and Intrinsic Motivation in University Students After the Application of a Gamified Intervention Using Traditional Sports Games	Age	Exclude	Agreed
1348	Geil M D, et al. Influence of non-immersive avatar-based gamification on the Hawthorne Effect in pediatric gait	Age	Exclude	Agreed
1349	Geisthardt E J, et al. A Hemimysis-driven novel ecosystem at a modified rubble-mound breakwater	GE, OA	Exclude	Agreed
1350	Geiziane Leite Rodrigues M, et al. Digital dietary interventions for healthy adolescents	Age	Exclude	Agreed
1351	Gellersen H M, et al. Memory precision of object-location binding is unimpaired in APOE ϵ4-carriers with spatial navigation deficits	GE, OA	Exclude	Agreed
1352	Gellner C, et al. Narratives in gamification: Considerations for support of digital literacy of the elderly	OA	Exclude	Agreed
1353	Gellner C, et al. Application of the octalysis framework to gamification designs for the elderly	Age	Exclude	Agreed
1354	Geng Y, et al. Enhancing Foreign Language Learning Through Social Media Applications	Age, GE	Exclude	Agreed
1355	Gennari R, et al. Children's emotions and quality of products in participatory game design	Age	Exclude	Agreed
1356	Georgieva V L. Tests for special game speed and endurance in field hockey	GE, OA	Exclude	Agreed
1357	Gerling K M, et al. Game design for older adults: Effects of age-related changes on structural elements of digital games	OA	Exclude	Agreed
1358	Gersner R, et al. Transcranial magnetic stimulation tracks subminute changes in cortical excitability during propofol anesthesia	GE, OA	Exclude	Agreed
1359	Ghafouri R, et al. Comparison of education using the flipped class, gamification and gamification in the flipped learning environdent on the performance of nursing students	Age, SG	Exclude	Agreed
1360	Ghattas H, et al. What Drives Schoolchildren's Food Choices?	Age	Exclude	Agreed
1361	Gheorghiu R M, et al. Reflections of a paediatric pulmonologist	Age	Exclude	Agreed
1362	Ghirlanda L, et al. A psycho-educational group format for adolescents	Age	Exclude	Agreed
1363	Ghorbani B, et al. Comparing the Effects of Gamification and Teach-Back Training Methods on Adherence to a Therapeutic Regimen in Patients After Coronary Artery Bypass Graft Surgery	Age	Exclude	Agreed
1364	Ghosh T, et al. Brands in a game or a game for brands?	GE, OA	Exclude	Agreed
1365	Giebel C, et al. Co-producing a board game to learn and engage about dementia inequalities	Nm	Exclude	Agreed
1366	Gielis K, et al. Age? It's in the game: An exploratory study on detection of cognitive aging through card games	OA	Exclude	Agreed
1367	Giesbrecht E M, et al. Feasibility of the Enhancing Participation In the Community by improving Wheelchair Skills (EPIC Wheels) program	Protocol	Exclude	Agreed
1368	Gil-Cosano J J, et al. The effect of an online exercise programme on bone health in paediatric cancer survivors	Age	Exclude	Agreed
1369	Gildersleeve R, et al. Improving the Safety and Functionality of an Artificial Pancreas System for Use in Younger Children	Age	Exclude	Agreed
1370	Gillcrist R L, et al. A Remote Behaviorally Designed Intervention to Promote Physical Activity in Patients With Knee Osteoarthritis	Age	Exclude	Agreed
1371	Gillian E, et al. The utility of the grem model in designing an empirically researched e-learning tool	GE, OA	Exclude	Agreed
1372	Gimenez L B, et al. Gamification as a Tool for Promoting Physical Exercise and Healthy Eating Habits in Healthcare Worker Women	Age	Exclude	Agreed
1373	Giosan C, et al. Using a smartphone app to reduce cognitive vulnerability and mild depressive symptoms	OA	Exclude	Agreed
1374	Giraldo J S, et al. Development, application, and evaluation of an online competitive simulation game for teaching electricity markets	Age, SG	Exclude	Agreed
1375	Giraldo J S, et al. A structured review on game-based learning applied to electrical power and energy engineering	Review	Exclude	Agreed
1376	Girondini M, et al. Speaking in front of cartoon avatars	Age, OA	Exclude	Agreed
1377	Girone M, et al. Orthopedic rehabilitation using the 'rutgers ankle' interface	Age, OA	Exclude	Agreed
1378	Giunti G. Gamified Design for Health Workshop	GE, OA	Exclude	Agreed
1379	Giunti G, et al. Feasibility and usability evaluation of a gamified fatigue management mobile application for persons with multiple sclerosis in everyday life	Age	Exclude	Agreed
1380	Gkatsou A Z. Enhancing the Visitor Experience in Museums with Augmented Reality	GE, OA	Exclude	Agreed
1381	Gkintoni E, et al. Promoting Physical and Mental Health among Children and Adolescents via Gamification-A Conceptual Systematic Review	Review, Age	Exclude	Agreed
1382	Glinka K. The Process Is Part of the Solution	GE, OA	Exclude	Agreed
1383	Gloy K, et al. Immersive Anatomy Atlas: Learning Factual Medical Knowledge in a Virtual Reality Environdent	Age, SG	Exclude	Agreed
1384	Godfrey S B, et al. Video Games for Positive Aging: Playfully Engaging Older Adults	SG	Exclude	Agreed
1385	Godinez A, et al. Scaffolding depth cues and perceptual learning in VR to train stereovision	Age, OA	Exclude	Agreed
1386	Goh D C R, et al. Gamification of heel raise plantarflexion physiotherapy	Age	Exclude	Agreed
1387	Goh Y L, et al. Usage behaviours of mobile phone among teenagers	Age	Exclude	Agreed
1388	Goldberg Z, et al. A meta-analytic investigation of cognitive remediation for mood disorders	Review	Exclude	Agreed
1389	Goldstone R L. Performance, Well-Being, Motivation, and Identity in an Age of Abundant Data	GE, OA	Exclude	Agreed
1390	Golenkova Z T, et al. Regional youth in a nonlinear global-local society	Age	Exclude	Agreed
1391	Golovachev A I, et al. Model indicators of physical preparedness of elite female ski-racers	Age, GE	Exclude	Agreed
1392	Gomez D, et al. Muscle Activity During Immersive Virtual Reality Exergaming Incorporating an Adaptive Cable Resistance System	Age	Exclude	Agreed
1393	Gomez J. A match made in 'outer heaven:' The digital age vis-à-vis the bomb in guns of the patriots	GE, OA	Exclude	Agreed
1394	Gomez M, et al. PROMOTING EXECUTIVE FUNCTIONS IN OLDER ADULTS: THE ROLE OF GAMIFICATION And IndIVIDUAL DIFFERENCES	OA	Exclude	Agreed
1395	Gomez M J, et al. A framework to support interoperable Game-based Assessments as a Service (GBAaaS)	SG	Exclude	Agreed
1396	Gomez-Garcia M, et al. The Training and Use of ICT in Teaching Perceptions of Melilla's (Spain) Mathematics Teachers	Age, GE	Exclude	Agreed
1397	Gómez-Rico M, et al. Unlocking the flow experience in apps: Fostering long-term adoption for sustainable healthcare systems	GE	Exclude	Agreed
1398	Gomez-Tello M F, et al. Neuropsychological screening with TOWI: Performance in 6-to 12-year-old children	Age	Exclude	Agreed
1399	Gonçalves C S P Z. Ecotorrinco: Jogos Sérios como Ferramentas de Consciencialização da Pobreza Energética	SG	Exclude	Agreed
1400	Goncalves H I T, et al. RehabApp to promote patient participation in the rehabilitation process after HIP replacement	Age	Exclude	Agreed
1401	Gonçalves J E, et al. No one-size-fits-all: Multi-actor perspectives on public participation and digital participatory platforms	GE, OA	Exclude	Agreed
1402	Gong X, et al. Enhancing computational thinking and spatial reasoning skills in gamification programming learning	Age, SG	Exclude	Agreed
1403	Gonsalves K, et al. Liminality, Situated Digital Tales, and the Pandemic: Three Cases of Radical Placemaking in Australia	GE, OA	Exclude	Agreed
1404	Gonsalves L, et al. Children with developmental coordination disorder play active virtual reality games differently than children with typical development	Age	Exclude	Agreed
1405	Gonsalves P P, et al. Design and Development of the "POD Adventures" Smartphone Game: A Blended Problem-Solving Intervention for Adolescent Mental Health in India	Age	Exclude	Agreed
1406	Gonzalez C S, et al. Learning healthy lifestyles through active videogames, motor games and the gamification of educational activities	Age	Exclude	Agreed
1407	González D A, et al. Do We All Do the Same Things? Applicability of Daily Activities at the Intersection of Demographics	GE, OA	Exclude	Agreed
1408	González O D J, et al. The Aim2Be mHealth Intervention for Children with Overweight or Obesity and Their Parents	Age	Exclude	Agreed
1409	Gonzalez O d J, et al. Efficacy of the Aim2Be mhealth intervention for children with overweight and obesity	Age	Exclude	Agreed
1410	Gonzalez-Cabrera J, et al. The Mediating Role of Problematic Use of Loot Boxes Between Internet Gaming Disorder and Online Gambling Disorder	GE, OA	Exclude	Agreed
1411	Gonzalez-Gonzalez A I, et al. Effectiveness and cost-effectiveness of a virtual community of practice to improve the empowerment of patients with ischaemic heart disease	Protocol	Exclude	Agreed
1412	Gonzalez-Gonzalez C S, et al. Gender and Age Differences in Preferences on Game Elements and Platforms	GE, OA	Exclude	Agreed
1413	Gonzalez-Peno A, et al. A technology-based experience to improve badminton skills	Age	Exclude	Agreed
1414	Gonzalez-Perez C, et al. The study protocol of the winners project: a randomized and controlled trial using a videogamebased training program in pediatric cancer survivors	Protocol, Age	Exclude	Agreed
1415	Goo Joo L, et al. A comparison of the effects between 2 computerized cognitive training programs, Bettercog and COMCOG, on elderly patients with MCI and mild dementia	OA,Nm	Exclude	Agreed
1416	Good J, et al. Young people's descriptions of computational rules in role-playing games	Age	Exclude	Agreed
1417	Good J, et al. Computer games authored by children: A multi-perspective evaluation	Age	Exclude	Agreed
1418	Goodwin N, et al. Feasibility of gamified visual desensitisation for visually-induced dizziness	Age	Exclude	Agreed
1419	Goodyear V A, et al. The influence of online physical activity interventions on children and young people's engagement with physical activity	Review, Age	Exclude	Agreed
1420	Goodyear V A, et al. The effect of social media interventions on physical activity and dietary behaviours in young people and adults	Review	Exclude	Agreed
1421	Gopinath K, et al. Antecedents of intention to use chatbots in service encounters	GE, OA	Exclude	Agreed
1422	Goryczka K H Z. IA STIJL-Benefits of an Interactive Responsive System for Interior Home Place	GE, OA	Exclude	Agreed
1423	Goswami U, et al. GAMIFICATION OF DIGITAL OROPHARYNGEAL EXERCISES IMPROVES THERAPY ADHERENCE IN OSA PATIENTS	Age	Exclude	Agreed
1424	Gotsis M, et al. Wellness partners: design and evaluation of a web-based physical activity diary with social gaming features for adults	Age	Exclude	Agreed
1425	Gouveia E R, et al. Correlates of Presence in a Virtual Reality Gamification Environdent for Rehabilitation after Musculoskeletal Injury	SG, Age	Exclude	Agreed
1426	Govender T, et al. An Analysis of Game Design Elements Used in Digital Game-Based Language Learning	SG	Exclude	Agreed
1427	Graciani Z, et al. The effect of different interfaces during virtual game practice on motor performance of individuals with genetic ataxia	Age	Exclude	Agreed
1428	Gradi N, et al. Evaluating the effect of action-like video game play and of casual video game play on anxiety in adolescents with elevated anxiety	Age, Protocol	Exclude	Agreed
1429	Graf H, et al. Muntermacher - "Think and move" interface and interaction design of a motion-based serious game for the generation plus	SG	Exclude	Agreed
1430	Graf L, et al. Playing in virtual nature: Improving mood of elderly people using VR technology	SG,OA	Exclude	Agreed
1431	Graham E Z. The Book Unbound: Print Logic between Old Books and New Media	GE, OA	Exclude	Agreed
1432	Grané M, et al. Theorical model for Design and Quality Assesment in applications for Children (0-8 years)	Age	Exclude	Agreed
1433	Granell C, et al. A scoping review on the use, processing and fusion of geographic data in virtual assistants	Review	Exclude	Agreed
1434	Granero R, et al. Subtyping treatment-seeking gaming disorder patients	Age, OA	Exclude	Agreed
1435	Granero R, et al. Profile of Treatment-Seeking Gaming Disorder Patients: A Network Perspective	Age, OA	Exclude	Agreed
1436	Gray A J, et al. Match analysis and the physiological demands of australian football	GE, OA	Exclude	Agreed
1437	Gray S I, et al. Space Vision: Developing a Game for Vision Screening and Home-Based Monitoring	Age	Exclude	Agreed
1438	Grebennikova V M, et al. Development of research interests of high school students	Age	Exclude	Agreed
1439	Grechanyi S, et al. Parental Assessment of Online Gaming Addiction Behavior in Children and Adolescents	Age	Exclude	Agreed
1440	Green B, et al. Apple will be fine following the recent death of steve Jobs	GE, OA	Exclude	Agreed
1441	Greenblat C S. Gaming-simulation and health education an overview	Review	Exclude	Agreed
1442	Grego P R Z. Self-Report Mobile User Interface Design Patterns for Older Adults with Rheumatic Conditions	GE	Exclude	Agreed
1443	Gremaud A L, et al. Gamifying Accelerometer Use Increases Physical Activity Levels of Sedentary Office Workers	Age	Exclude	Agreed
1444	Greysen H M, et al. Mobility and outcomes for validated evidence - Incentive trial (MOVE IT): Randomized clinical trial study protocol	Protocol	Exclude	Agreed
1445	Greysen S R, Oon A L, Harkins K, et al. Effect of gamification with a support partner to increase physical activity in older adults at risk for Alzheimer's disease: The STEP 4Life randomized clinical trial. Alzheimers Dement. 2024 Aug;20(8):5450-5459. doi: 10.1002/alz.14058. Epub 2024 Jul 4. Erratum in: Alzheimers Dement. 2024 Oct;20(10):7426.		Include	Agreed
1446	Greysen S R, et al. Effect of Behaviorally Designed Gamification With a Social Support Partner to Increase Mobility After Hospital Discharge	Age	Exclude	Agreed
1447	Gridina T A. SPEECH GENRE POTENTIAL OF LANGUAGE PLAY IN CHILDREN'S FICTION	Age	Exclude	Agreed
1448	Griffiths D, et al. Gaming as a Medium for the Expression of Citizens' Views on Environdental Dilemmas	GE, OA	Exclude	Agreed
1449	Grigoroiu C, et al. USEFULNESS OF THE KAHOOT! DIGITAL TOOL IN THE PHYSICAL EDUCATION And SPORT LESSON IN ONLINE UNIVERSITY EDUCATION	Age, SG	Exclude	Agreed
1450	Grimaldo A I, et al. Promoting elderly-children interaction in digital games: A preliminary set of design guidelines	Age	Exclude	Agreed
1451	Grimes S M. Playing by the market rules: Promotional priorities and commercialization in children's virtual worlds	Age	Exclude	Agreed
1452	Griva E, et al. "Planguaging" for developing multi/intercultural awareness and communication	Age	Exclude	Agreed
1453	Grogan M, et al. Encouraging and Motivating Vocabulary Development	GE, OA	Exclude	Agreed
1454	Grosprêtre S, et al. How Exergaming with Virtual Reality Enhances Specific Cognitive and Visuo-Motor Abilities	Age	Exclude	Agreed
1455	Grosser M. "Even Though It's Completely Random" Cognitive Phenomena Surrounding the Music in Minecraft	GE, OA	Exclude	Agreed
1456	Grünewald H, et al. The Use of Gamification in Workplace Learning to Encourage Employee Motivation and Engagement	Age, OA	Exclude	Agreed
1457	Guadagno V, et al. Design of a Digital Solution to Motivate Older Adults to Follow Cognitive and Physical Training for an Active and Healthy Ageing	GE	Exclude	Agreed
1458	Guerard-Poirier N, et al. An Educational Network for Surgical Education Supported by Gamification Elements	Age, SG	Exclude	Agreed
1459	Guest T, et al. TEAM SKILLS DEVELOPMENT USING A GAMIFIED VIRTUAL REALITY 'VR TEAM TALK' WORKSHOP	Age, SG	Exclude	Agreed
1460	Guevara Guerrero M, et al. The emergence of cognitive short-term planning: Performance of preschoolers in a problem-solving task	Age	Exclude	Agreed
1461	Guigou Y, et al. Preliminary results of the EPIDIA4Kids study on brain function in children	Age	Exclude	Agreed
1462	Guillodo Y, et al. Value of sonography combined with clinical assessment to evaluate muscle injury severity in Athletes	GE, OA	Exclude	Agreed
1463	Guimarães A, et al. Gamification using technologies for occupational safety training in the civil construction sector	Age, SG	Exclude	Agreed
1464	Guimaraes A L, et al. Effective engagement in computerized cognitive training for older adults	GE, OA	Exclude	Agreed
1465	Guimaraes V, et al. An Exergame Solution for Personalized Multicomponent Training in Older Adults	SG	Exclude	Agreed
1466	Guldager J D, et al. Efficacy of the Virtual Reality Intervention VR FestLab on Alcohol Refusal Self-Efficacy	Age	Exclude	Agreed
1467	Gulya M, et al. The development of explicit memory for basic perceptual features	Age	Exclude	Agreed
1468	Gulz A, et al. Early Math in a Preschool Context: Spontaneous Extension of the Digital into the Physical	Age	Exclude	Agreed
1469	Gunasekaran S, et al. A Realistic Farming Simulator Inspired from Agricultural Style of India	GE, OA	Exclude	Agreed
1470	Gündüz Alptürker Ü İ, et al. The Assessment of Intangible Cultural Heritage Awareness in terms of Familiarity and Experience	GE, OA	Exclude	Agreed
1471	Guneysu Ozgur A, et al. Gamified Motor Training With Tangible Robots in Older Adults: A Feasibility Study and Comparison With the Young	Nm	Uncertain/Exclude	Resolved
1472	Gunst M, et al. Effect of exergaming on wellbeing of residents in a nursing home: a single blinded intervention study	SG	Exclude	Agreed
1473	Gunther F, et al. Improving Home-Based Scoliosis Therapy	Age	Exclude	Agreed
1474	Guo J W, et al. Public opinions about an older adult playing a persuasive game	GE	Exclude	Agreed
1475	Guo W, et al. The "rebirth" of traditional musical instrument	GE, OA	Exclude	Agreed
1476	Guo W, et al. A "magic world" for children	Age	Exclude	Agreed
1477	Gursesli M C, et al. Understanding Game Performance	GE, OA	Exclude	Agreed
1478	Gurtner M, et al. Child's-eye views of smartphone-based gaming content	Age	Exclude	Agreed
1479	Güttler J, et al. Development of an affordable and easy-to-install fall detection system	GE, OA	Exclude	Agreed
1480	Guzmán D E, et al. Assessing Game Mechanics of a VR-Based Cognitive Game for Older Adults	SG,OA	Exclude	Agreed
1481	Guzmán D E, et al. Serious Games for Cognitive Rehabilitation in Older Adults: A Conceptual Framework	SG,OA	Exclude	Agreed
1482	Guzmán D E, et al. Virtual reality games for cognitive rehabilitation of older adults	Review	Exclude	Agreed
1483	Ha A S, et al. Increasing Students' Activity in Physical Education	Age	Exclude	Agreed
1484	Häberling I, et al. Anxious depression as a clinically relevant subtype of pediatric major depressive disorder	Age	Exclude	Agreed
1485	Hadar B, et al. Elevated Power Promotes Prosocial Behavior More Than Elevated Status	GE, OA	Exclude	Agreed
1486	Hadi Mogavi R, et al. The Jade Gateway to Exergaming: How Socio-Cultural Factors Shape Exergaming Among East Asian Older Adults	SG	Exclude	Agreed
1487	Hadjipanayis A, et al. Social media and children	Age	Exclude	Agreed
1488	Hadley K R. Teaching teamwork skills through aligndent of features within a commercial board game	Age, Nm	Exclude	Agreed
1489	Haffer H, et al. Effect of Coronal and Sagittal Spinal Malaligndent on Spinopelvic Mobility in Patients Undergoing Total Hip Replacement	GE, OA	Exclude	Agreed
1490	Hagenbuchner M, et al. Prediction of activity type in preschool children	Age	Exclude	Agreed
1491	Hagfors H, et al. Gambling Motives and Offshore Gambling	GE, OA	Exclude	Agreed
1492	Hagner-Derengowska M, et al. Body structure and composition of canoeists and kayakers	Age, GE	Exclude	Agreed
1493	Hahn W. Results of a clinicopsychological study of diseases of the temporomandibular joint	GE, OA	Exclude	Agreed
1494	Haiven M, et al. Dangerous Play in an Age of Technofinance	GE, OA	Exclude	Agreed
1495	Hajahmadi S, et al. Effects of the Uncertainty of Interpersonal Communications on Behavioral Responses	Age, OA	Exclude	Agreed
1496	Hajahmadi S, et al. Toward a Shared Experience of Uncertainty of Interpersonal Communication Through an Immersive Virtual Reality Serious Game	SG	Exclude	Agreed
1497	Hajarian M, et al. Fun Button Experiment: The Long-Term Effect of Gamification on User Engagement and Behavior	Age, OA	Exclude	Agreed
1498	Hajesmaeel-Gohari S, et al. Digital games for rehabilitation of speech disorders	Review	Exclude	Agreed
1499	Hale A R, et al. Can gaming increase antibiotic awareness in children?	Age	Exclude	Agreed
1500	Hall C D, et al. Remote assessment and management of patients with dizziness	Age	Exclude	Agreed
1501	Ham Y, et al. The feasibility of mixed reality-based upper extremity self-training for patients with stroke	Age	Exclude	Agreed
1502	Ham Y, et al. Effectiveness of mixed reality-based rehabilitation on hands and fingers by individual finger-movement tracking in patients with stroke	Age	Exclude	Agreed
1503	Hamad A, et al. EFFECT OF INNOVATIVE NON-WEIGHT BEARING EXERCISE DURING HEMODIALYSIS ON DEPRESSION	Age	Exclude	Agreed
1504	Hammedi W, et al. The use of gamification mechanics to increase employee and user engagement in participative healthcare services	Age, OA	Exclude	Agreed
1505	Hamzah N, et al. Upper limb robotic as adjuvant to neurorehabilitation for acquired brain injury adult population	Age	Exclude	Agreed
1506	Han D, et al. Promoting active ageing through technology training in Korea	GE	Exclude	Agreed
1507	Han F. Factors affecting Chinese undergraduate medical students' behavioural intention and actual use of intelligent tutoring systems	Age, SG	Exclude	Agreed
1508	Han H-C. Virtual Art and Design Education	GE, OA	Exclude	Agreed
1509	Han J, et al. A Study on Authoring Types and Characteristics of Metaverse Platforms to Create Content	GE, OA	Exclude	Agreed
1510	Han K, et al. Mobile augmented reality serious game for improving old adults' working memory	SG	Exclude	Agreed
1511	Han M R, et al. Genome-wide association study in East Asians identifies two novel breast cancer susceptibility loci	GE, OA	Exclude	Agreed
1512	Han R, et al. Feasibility and Acceptability of Chatbots for Nutrition and Physical Activity Health Promotion Among Adolescents	Review, Age	Exclude	Agreed
1513	Han T A, et al. Context-dependent incremental decision making scrutinizing the intentions of others via Bayesian network model construction	GE, OA	Exclude	Agreed
1514	Han X, et al. MRI-Based Radiomic Machine-Learning Model May Accurately Distinguish between Subjects with Internet Gaming Disorder and Healthy Controls	GE, OA	Exclude	Agreed
1515	Handler R A, et al. Open Data, Crowdsourcing and Game Mechanics	GE, OA	Exclude	Agreed
1516	Hang H, et al. Regulatory fit/nonfit and in-game advertising effectiveness on children	Age	Exclude	Agreed
1517	Hannah E D. Comparing Differences in Social Media Advertisement Success in Enrolling Men Into Weight Loss Programs	GE, OA	Exclude	Agreed
1518	Hannani S, et al. Design and Effect of Neurosurgical Educational Software Using Gamification on Students' Learning and Motivation	Age, SG	Exclude	Agreed
1519	Hanqing Z, Chen X, Zhang H, et al. Enhancing Digital Health Engagement Among Asian Seniors: Investigating the Acceptance and Use of Fitness Apps in Promoting Healthy Aging [J]. Applied Sciences (Switzerland), 2025, 15(5).	OA	Exclude	Agreed
1520	Hanssen E, Krabbendam L, Robberegt S, et al. Social and non-social reward learning reduced and related to a familial vulnerability in schizophrenia spectrum disorders [J]. Schizophrenia Research, 2020, 215: 256-62.	Age	Exclude	Agreed
1521	Haqq D, Fan J, Saaty M, et al. Understanding Development of Social Games Through Diary Studies; Conference abstract of the Conference abstract - Frontiers in Education Conference abstract, FIE, F, 2024 [C].	Age	Exclude	Agreed
1522	Haque M S, Kangas M, Jamsa T. A Persuasive mHealth Behavioral Change Intervention for Promoting Physical Activity in the Workplace: Feasibility Randomized Controlled Trial [J]. JMIR formative research, 2020, 4(5): e15083-e.	Age	Exclude	Agreed
1523	Haque S, Panda D, Ghosh A. Gamifying sustainability with self-efficacy: motivating green behaviours in large industrial firms [J]. International Journal of Organizational Analysis, 2024, 32(11): 74-93.	Age	Exclude	Agreed
1524	Hardin A, Schneider C, Davison R M. Established theory rejection [J]. Information Systems Journal, 2022, 32(1): 1-4.	Review	Exclude	Agreed
1525	Haring P, Warmelink H, Valente M, et al. Using the Revised Bloom Taxonomy to Analyze Psychotherapeutic Games [J]. International Journal of Computer Games Technology, 2018, 2018(1): 8784750.	SG	Exclude	Agreed
1526	Haro-Mora J J, Garcia-Escobar E, Porras N, et al. Adipose tissue characteristics related to weight Z-score in childhood [J]. International Journal of Endocrinology and Metabolism, 2013, 11(2): 82-7.	Age	Exclude	Agreed
1527	Harrell E R, Roque N A, Boot W R. Comparing the effectiveness of two theory-based strategies to promote cognitive training adherence [J]. Journal of experimental psychology Applied, 2023, 29(4): 782-92.	OA,Age	Exclude	Agreed
1528	Harrell E R, Roque N A, Boot W R, et al. Investigating message framing to improve adherence to technology-based cognitive interventions [J]. Psychology and aging, 2021, 36(8): 974-82.	OA	Exclude	Agreed
1529	Harrell E R Z. Investigating Adherence to Technology-based Cognitive Interventions with the Potential to Slow or Reverse Cognitive Decline Associated with Aging [M]. 2019.	Thesis	Exclude	Agreed
1530	Harris M, Crone D, Hughes S. Factors That Help and Hinder the Implementation of Community-Wide Behavior Change Programs [J]. Health promotion practice, 2024, 25(3): 428-35.	GE	Exclude	Agreed
1531	Harris M A. Beat the Street: A Pilot Evaluation of a Community-Wide Gamification-Based Physical Activity Intervention [J]. Games for health journal, 2018, 7(3): 208-12.	Age	Exclude	Agreed
1532	Harris M A, Crone D. Motivations and barriers to engagement with a technology-enabled community wide physical activity intervention [J]. PloS one, 2020, 15(6): e0232317.	GE	Exclude	Agreed
1533	Harrison J D, Jones J M, Small D S, et al. Social incentives to encourage physical activity and understand predictors (STEP UP): Design and rationale of a randomized trial among overweight and obese adults across the United States [J]. Contemporary clinical trials, 2019, 80: 55-60.	Age	Exclude	Agreed
1534	Harrold D J Z. Game on: A qualitative case study on the effects of gamified curriculum design on student motivational learning habits [M]. 2015.	Thesis	Exclude	Agreed
1535	Hartley D A, Johnson P V, Fitzsimons A, et al. A case study on the development of the home defence training game Hot Seat [J]. Journal of the Operational Research Society, 1979, 30(10): 861-71.	SG	Exclude	Agreed
1536	Hartzler A L, Blue Spruce J, Catz S L, et al. Prioritizing the mhealth design space: a mixed-methods analysis of smokers' perspectives [J]. JMIR mHealth and uHealth, 2016, 4(3).	Age	Exclude	Agreed
1537	Haruna H. Sexual health education in a digital savvy adolescent generation: Efficacy of gamified learning in a low-tech setting [J]. Journal of the International AIDS Society, 2019, 22.	Age	Exclude	Agreed
1538	Haruna H. A Comparative Analysis of Gamified and Non-gamified Interventions' Effectiveness in Teaching Adolescent Students About Healthy Sexual Practices in Tanzania [J]. Sexuality Research and Social Policy, 2025, 22(1): 435-50.	Age	Exclude	Agreed
1539	Haruna H, Okoye K, Zainuddin Z, et al. Gamifying Sexual Education for Adolescents in a Low-Tech Setting: Quasi-Experimental Design Study [J]. JMIR serious games, 2021, 9(4): e19614.	Age	Exclude	Agreed
1540	Harvey S, Jensen G, Anderson K G. Gamification and motivation: Impact on delay discounting performance [J]. PloS one, 2024, 19(4 April).	Age	Exclude	Agreed
1541	Hasan H F, Nat M, Vanduhe V Z. Gamified Collaborative Environdent in Moodle [J]. IEEE ACCESS, 2019, 7: 89833-44.	Age	Exclude	Agreed
1542	Hasegawa S, Yamaguchi K, Horike A, et al. A novel virtual reality blowgun game for rehabilitation of older adults: A preliminary case series [J]. Journal of prosthodontic research, 2025.	SG	Exclude	Agreed
1543	Hashemian Y Z. A full body game for children with Attention Deficit Hyperactivity Disorder: Adventurous Dreaming High-flying Dragon [M]. 2013.	Age	Exclude	Agreed
1544	Hashim A H A, Ibrahim E N M, Ismail M, et al. "UNLOCKING MEMORIES, REIGNITING JOY": A FEASIBILITY STUDY ON PERSONALIZED INTERACTIVE GAMES TO ENHANCE REMINISCENCE FOR PEOPLE WITH ALZHEIMER'S DISEASE; Conference abstract of the Conference abstract of the International Conference abstracts on ICT, Society, and Human Beings 2023, ICT 2023; and e-Health 2023, EH 2023; Connected Smart Cities 2023, CSC …	Conference abstract	Exclude	Agreed
1545	Hassen Y S, Makboul M, Taha O, et al. Upper Egypt experience in management of paediatric burn: The last six years [J]. Annals of Burns and Fire Disasters, 2010, 23(3): 116-9.	Age	Exclude	Agreed
1546	Hastie P A, Ward J K, Brock S J. Effect of graded competition on student opportunities for participation and success rates during a season of Sport Education [J]. Physical Education and Sport Pedagogy, 2017, 22(3): 316-27.	Age	Exclude	Agreed
1547	Haug E. Adolescents' screen-based media use and the relationship with moderate-to-vigorous physical activity, sports club participation and active commuting [J]. Scandinavian Journal of Public Health, 2025, 53: 42-51.	Age	Exclude	Agreed
1548	Hauser T U, Skvortsova V, De Choudhury M, et al. The promise of a model-based psychiatry: building computational models of mental ill health [J]. The Lancet Digital health, 2022, 4(11): e816-e28.	Review	Exclude	Agreed
1549	Hawley-Hague H, Boulton E, Hall A, et al. Older adults' perceptions of technologies aimed at falls prevention, detection or monitoring: A systematic review [J]. International journal of medical informatics, 2014, 83(6): 416-26.	Review	Exclude	Agreed
1550	Hayse M. Tabletop games and 21st century skill practice in the undergraduate classroom [J]. Teaching Theology & Religion, 2018, 21(4): 288-302.	Age, Nm	Exclude	Agreed
1551	Haza M. Video games in psychotherapy: a skillful mixture of narratives and sensorialities [J]. Enfances et Psy, 2020, 85(1): 119-29.	SG	Exclude	Agreed
1552	Haza-Pery M, Verdon B. [Ambivalence when faced with e-sports competition among nursing home residents. Rivalry and depressiveness stakes: Marie-Louise's case, 93 years old] [J]. Geriatrie et psychologie neuropsychiatrie du vieillissement, 2024, 22(4): 456-64.	Case report	Exclude	Agreed
1553	He D, Yuan M, Dang W, et al. Long term neuropsychiatric consequences in COVID-19 survivors: Cognitive impairment and inflammatory underpinnings fifteen months after discharge [J]. ASIAN JOURNAL OF PSYCHIATRY, 2023, 80.	OA	Exclude	Agreed
1554	He E M, Arshad F, Li B S K, et al. Awe Inducing Elements in Virtual Reality Applications: A Prospective Study of Hospitalized Children and Caregivers [J]. Games for health journal, 2025, 14(2): 159-66.	Age	Exclude	Agreed
1555	He M, Harris S, Piché L, et al. Understanding screen-related sedentary behavior and its contributing factors among school-aged children: a social-ecologic exploration [J]. American journal of health promotion : AJHP, 2009, 23(5): 299-308.	Age	Exclude	Agreed
1556	He M, Zhang H N, Tang Z C, et al. Balance and coordination training for patients with genetic degenerative ataxia: a systematic review [J]. Journal of neurology, 2021, 268(10): 3690-705.	Review	Exclude	Agreed
1557	He P, Chiang C. Eating Experiences with Interactive Tableware for Improving Eating Behavior in Children; Conference abstract of the Lecture Notes in Computer Science (including subseries Lecture Notes in Artificial Intelligence and Lecture Notes in Bioinformatics), F, 2022 [C].	Age,Conference abstract	Exclude	Agreed
1558	He X, Wu D, Li X, et al. Back to the Past: A Systematic Review of Immersive Narrative in Cultural Heritage Conservation [J]. Conference abstract of the Association for Information Science and Technology, 2024, 61(1): 148-60.	Review	Exclude	Agreed
1559	Healy J, Pekarek A. The triangular relationship in platform gig work: Consumers, platform beneficence and worker vulnerability [J]. New Technology, Work and Employment, 2024, n/a(n/a).	GE	Exclude	Agreed
1560	Healy P, Lu C, Silk J S, et al. An Exposure-Based Video Game (Dr. Zoo) to Reduce Needle Phobia in Children Aged 3 to 6 Years: Development and Mixed Methods Pilot Study [J]. JMIR serious games, 2023, 11(1).	Age	Exclude	Agreed
1561	Hearps S J, Hearps S, Beauchamp M, et al. Evaluating social competency in paediatric traumatic brain injury using peers: A computerized assessment of social skills [J]. Brain injury, 2017, 31(6-7): 795.	Age	Exclude	Agreed
1562	Heilbrunn J. Post-conflict reconstruction, legitimacy and anti-corruption commissions [M]. Corruption and Post-Conflict Peacebuilding: Selling the Peace? 2012: 201-17.	GE	Exclude	Agreed
1563	Heljakka K, Ihamaki P, Tuomi P, et al. Gamified coding: Toy robots and playful learning in early education; Conference abstract of the Conference abstract - 6th Annual Conference abstract on Computational Science and Computational Intelligence, CSCI 2019, F, 2019 [C].	Age	Exclude	Agreed
1564	Hemingway A, Carter S, Callaway A, et al. An exploration of the mechanism of action of an equine-assisted intervention [J]. Animals, 2019, 9(6).	Nm	Exclude	Agreed
1565	Hengst J A, Duff M C, Dettmer A. Rethinking repetition in therapy: Repeated engagement as the social ground of learning [J]. Aphasiology, 2010, 24(6-8): 887-901.	GE	Exclude	Agreed
1566	Hennessy A, Nichols E S, Al-Saoud S, et al. Identifying cognitive profiles in children with neurodevelopmental disorders using online cognitive testing [J]. CLINICAL CHILD PSYCHOLOGY And PSYCHIATRY, 2024, 29(2): 591-607.	Age	Exclude	Agreed
1567	Hennessy B, Murray I, O'Connor K, et al. Prevailing attitude amongst current senior intercounty hurlers to head and facial protection: A pilot study [J]. Irish journal of medical science, 2007, 176(4): 279-81.	Age	Exclude	Agreed
1568	Henrard A, Jocqué R. On the new Afrotropical genus Suffrica with discovery of an abdominal gland and a dual femoral organ (Araneae, Zodariidae) [J]. Zootaxa, 2015, 3972(1): 001-25.	GE	Exclude	Agreed
1569	Henriksen-Bulmer J, Rosenorn-Lanng E, Corbin-Clarke S, et al. Using game-based learning to teach young people about privacy and online safety [J]. INTERACTIVE LEARNING ENVIROndENTS, 2024, 32(10): 6430-50.	Age	Exclude	Agreed
1570	Henriksson J, Liukkonen T N, Könnölä K, et al. Designing and testing an educational game about food for school-Aged children; Conference abstract of the 17th International Conference abstract on Intelligent Games on Simulation, GAME-ON 2016, F, 2016 [C].	Age	Exclude	Agreed
1571	Henrique P P B, Colussi E L, De Marchi A C B. Effects of Exergame on Patients' Balance and Upper Limb Motor Function after Stroke: A Randomized Controlled Trial [J]. Journal of Stroke and Cerebrovascular Diseases, 2019, 28(8): 2351-7.	SG	Exclude	Agreed
1572	Henriques S, Damásio M J, Rosa P J. School-based interventions using media technologies to promote health behavior change and active learning about nutrition: A systematic literature review and meta-analysis [M]. Active Learning for Digital Transformation in Healthcare Education, Training and Research. 2023: 113-45.	Review	Exclude	Agreed
1573	Heo S, Park J H. Cognition-specific computerized cognitive training in older adults with mild cognitive impairment: A systematic review and meta-analysis [J]. International Journal of Gerontology, 2021, 15(2): 90-6.	Review	Exclude	Agreed
1574	Herkanaidu K R K Z. Effective Online Safety Awareness for Young People in Less Developed Countries [J]. 2020.	Age	Exclude	Agreed
1575	Herman T, Weiss A, Brozgol M, et al. Cognitive function and other non-motor features in non-demented Parkinson's disease motor subtypes [J]. Journal of Neural Transmission, 2015, 122(8): 1115-24.	OA	Exclude	Agreed
1576	Hernandez-Martinez A, Fernandez-Escabias M, Amaya-Pascasio L, et al. Evaluation of the effects of a gamified, fully immersive and stroke-specific virtual reality intervention for improving disability and quality of life in patients with stroke in the subacute phase: Study protocol of the RESET randomised trial [J]. BMJ Open Sport and Exercise Medicine, 2024, 10(3).	Protocol	Exclude	Agreed
1577	Herpich M, Rist T, Seiderer A, et al. Towards a gamified recommender system for the elderly; Conference abstract of the ACM International Conference abstract Proceeding Series, F, 2017 [C].	Conference abstract	Exclude	Agreed
1578	Herschman J, Kasenberg T, Levy D, et al. Development of a smartphone app for adolescents with lupus: a collaborative meeting-based methodology inclusive of a wide range of stakeholders [J]. Revista panamericana de salud publica = Pan American journal of public health, 2014, 35(5-6): 471-6.	Age	Exclude	Agreed
1579	Hersh M, Leporini B. Editorial: Serious games, education and inclusion for disabled people [J]. British Journal of Educational Technology, 2018, 49(4): 587-95.	Editorial	Exclude	Agreed
1580	Hesse D. Identity and the internet: The telling case of Amazon.com's top fifty reviewers [M]. The Private, The Public, and The Published: Reconciling Private Lives and Public Rhetoric. 2004: 139-52.	GE	Exclude	Agreed
1581	Heston J V, Lazar S J. Evaluating a learning device for juvenile diabetic children [J]. Diabetes Care, 1980, 3(6): 668-71.	Age	Exclude	Agreed
1582	Hewett M, Roos V, de Klerk W. The development of a board game as intergenerational intervention: Secondary analysis of data from the Mmogo-method [M]. Understanding Relational and Group Experiences Through the Mmogo-Method. 2016: 171-93.	Nm	Exclude	Agreed
1583	Hezel A F, Bardeesy N, Maser R S. Telomere induced senescence: End game signaling [J]. Current Molecular Medicine, 2005, 5(2): 145-52.	GE	Exclude	Agreed
1584	Hightow-Weidman L, Muessig K, Knudtson K, et al. A Gamified Smartphone App to Support Engagement in Care and Medication Adherence for HIV-Positive Young Men Who Have Sex With Men (AllyQuest): Development and Pilot Study [J]. JMIR public health and surveillance, 2018, 4(2): 209-26.	Age	Exclude	Agreed
1585	Hightow-Weidman L, Muessig K E, Egger J R, et al. Epic Allies: A Gamified Mobile App to Improve Engagement in HIV Care and Antiretroviral Adherence among Young Men Who have Sex with Men [J]. AIDS and behavior, 2021, 25(8): 2599-617.	Age	Exclude	Agreed
1586	Hightow-Weidman L B, LeGrand S, Muessig K E, et al. A Randomized Trial of an Online Risk Reduction Intervention for Young Black MSM [J]. AIDS and behavior, 2019, 23(5): 1166-77.	Age	Exclude	Agreed
1587	Hilliard M E, Hahn A, Ridge A K, et al. User Preferences and Design Recommendations for an mHealth App to Promote Cystic Fibrosis Self-Management [J]. JMIR mHealth and uHealth, 2014, 2(4): e44.	Age	Exclude	Agreed
1588	Hiltgen M, Guerin Y, Lefevre T, et al. Myocardial infarction during or immediately after sport-related exertion. Clinical and angiographic analysis of 10 cases [J]. Archives des Maladies du Coeur et des Vaisseaux, 1989, 82(SPEC. ISS. II): 83-7.	GE	Exclude	Agreed
1589	Hiltunen E, Huhtinen A-M. Science fiction in military planning—Case allied command transformation and visions of warfare 2036 [J]. FUTURES & FORESIGHT SCIENCE, 2024, 6(3): e181.	GE	Exclude	Agreed
1590	Himeur Y, Alsalemi A, Bensaali F, et al. Recent trends of smart nonintrusive load monitoring in buildings: A review, open challenges, and future directions [J]. International Journal of Intelligent Systems, 2022, 37(10): 7124-79.	Review	Exclude	Agreed
1591	Hing N, Russell A M T, King D L, et al. Not all games are created equal: Adolescents who play and spend money on simulated gambling games show greater risk for gaming disorder [J]. Addictive Behaviors, 2023, 137: N.PAG-N.PAG.	Age	Exclude	Agreed
1592	Hirsty G F. Age Bias & Female Leadership: Faulty Cheat Codes [J]. Women and Therapy, 2024, 47(4): 470-84.	GE	Exclude	Agreed
1593	Ho Y-J, Liu S, Wang L. Fun Shopping: A Randomized Field Experiment on Gamification [J]. INFORMATION SYSTEMS RESEARCH, 2023, 34(2): 766-85.	Age	Exclude	Agreed
1594	Hockman T, Colley R, Taylor B C, et al. Effects of Gamification on Surgical Duration and Outcomes in Patients Undergoing Fixation of Intertrochanteric Hip Fractures [J]. Journal of Surgical Education, 2021, 78(2): 649-54.	Age, OA	Exclude	Agreed
1595	Hoechsmann C, Infanger D, Klenk C, et al. Effectiveness of a Behavior Change Technique-Based Smartphone Game to Improve Intrinsic Motivation and Physical Activity Adherence in Patients With Type 2 Diabetes: Randomized Controlled Trial [J]. JMIR serious games, 2019, 7(1).	Age	Exclude	Agreed
1596	Hoevenaars R P M M, Ponds E H M. Intergenerational value transfers within an industry-wide pension fund-a value-based ALM analysis [M]. Costs and Benefits of Collective Pension Systems. 2007: 95-117.	GE	Exclude	Agreed
1597	Holguin Alvarez J A, Villa Córdova G M, Baldeón de la Cruz M D, et al. Fides et Ratio - Revista de Difusión cultural y científica de la Universidad La Salle en Bolivia, 2018, 16(16): 147-68.	Age, GE	Exclude	Agreed
1598	Holl A K, Wilkinson L, Tabrizi S J, et al. Selective executive dysfunction but intact risky decision-making in early Huntington's disease [J]. Movement Disorders, 2013, 28(8): 1104-9.	OA	Exclude	Agreed
1599	Hollier J M, Strickland T A, Fordis C M, et al. Children's and Caregivers' Review of a Guided Imagery Therapy Mobile App Designed to Treat Children With Functional Abdominal Pain Disorders: Leveraging a Mixed Methods Approach With User-Centered Design [J]. JMIR formative research, 2023, 7: e41321.	Age	Exclude	Agreed
1600	Holmes E A, James E L, Kilford E J, et al. Key steps in developing a cognitive vaccine against traumatic flashbacks: Visuospatial tetris versus verbal pub quiz [J]. PloS one, 2010, 5(11).	Age	Exclude	Agreed
1601	Holton E, van Opheusden B, Grohn J, et al. Disentangling the Component Processes in Complex Planning Impairments Following Ventromedial Prefrontal Lesions [J]. Journal of Neuroscience, 2025, 45(12).	OA	Exclude	Agreed
1602	Holzmann S L, Schaefer H, Groh G, et al. Short-Term Effects of the Serious Game "Fit, Food, Fun" on Nutritional Knowledge: A Pilot Study among Children and Adolescents [J]. Nutrients, 2019, 11(9).	Age,SG	Exclude	Agreed
1603	Hommel B E, Ruppel R, Zacher H. Assessment of cognitive flexibility in personnel selection: Validity and acceptance of a gamified version of the Wisconsin Card Sorting Test [J]. International Journal of Selection and Assessment, 2022, 30(1): 126-44.	Age	Exclude	Agreed
1604	Hong J-B, Lee C-K, Lim C. Interaction Contents for Reconsidering Visually Disabled Parents [J]. The International Journal of Advanced Smart Convergence, 2020, 9(1): 54-62.	GE	Exclude	Agreed
1605	Hong J-C, Tai T-Y, Liang F-Y. English vocabulary learning through gamification with Tic-Tac-Toe in Flippity-Connecto: The prediction of gameplay self-efficacy to anxiety, interest and flow experience [J]. British Journal of Educational Technology, 2025, n/a(n/a).	Age	Exclude	Agreed
1606	Hong J-K, Cho J-D. The Quantified Self [M]. The Wiley Handbook of Human Computer Interaction. 2015: 909-22.	GE	Exclude	Agreed
1607	Hong T, Cabrera J, Beaudoin C E. Disentangling real-world and virtual-world social norms: The persuasive elements and social psychological effects of a serious game [J]. Telematics and Informatics Reports, 2023, 9.	SG	Exclude	Agreed
1608	Hong W, Zhou C, Tian Y. Robust Monte Carlo localization for humanoid soccer robot; Conference abstract of the IEEE/ASME International Conference abstract on Advanced Intelligent Mechatronics, AIM, F, 2009 [C].	GE	Exclude	Agreed
1609	Honório S, Batista M, Santos J, et al. External and internal load during the effort tests in different ages in young futsal players: association between leg power, shot speed and fatigue levels [J]. Comparative Exercise Physiology, 2023, 19(2): 135-42.	Age	Exclude	Agreed
1610	Hood C. Individualized contracts for top public servants: Copying business, path-dependent political re-engineering - Or Trobriand cricket? [J]. Governance, 1998, 11(4): 443-62.	GE	Exclude	Agreed
1611	Hooda M, Rana C, Dahiya O, et al. Artificial Intelligence for Assessment and Feedback to Enhance Student Success in Higher Education [J]. Mathematical Problems in Engineering, 2022, 2022(1): 5215722.	Age	Exclude	Agreed
1612	Hoorelbeke K, Vervaeke J, Siegle G J, et al. Individual differences associated with treatment adherence and transfer effects following gamified web-based cognitive control training for repetitive negative thinking [J]. INTERNET INTERVENTIONS-THE APPLICATION OF INFORMATION TECHNOLOGY IN MENTAL And BEHAVIOURAL HEALTH, 2022, 27.	Age	Exclude	Agreed
1613	Hoover J L Z. Exploring Elementary Student Motivation Levels within Gamified Digital Mathematics Instructional Programs [M]. 2019.	Thesis	Exclude	Agreed
1614	Hope D L, Rogers G D, Grant G D, et al. Experiential Learning in a Gamified Pharmacy Simulation: A Qualitative Exploration Guided by Semantic Analysis [J]. Pharmacy (Basel, Switzerland), 2021, 9(2).	Age	Exclude	Agreed
1615	Hormazabal-Aguayo I, Munoz-Pardeza J, Huerta-Uribe N, et al. Evaluating the usability of Diactive-1: mHealth for personalized exercise and education in children and adolescents with type 1 diabetes [J]. mHealth, 2025, 11: 16-.	Age	Exclude	Agreed
1616	Horner H. Glassy dynamics and aging in disordered systems [M]. Collective Dynamics of Nonlinear and Disordered Systems. 2005: 203-36.	GE	Exclude	Agreed
1617	Hornik T, Coufal P, Musilek M, et al. A solution of the mastermind board game in scratch suitable for algorithmic thinking development; Conference abstract of the Lecture Notes in Electrical Engineering, F, 2019 [C].	Age	Exclude	Agreed
1618	Hors-Fraile S, Malwade S, Spachos D, et al. A recommender system to quit smoking with mobile motivational messages: study protocol for a randomized controlled trial [J]. Trials, 2018, 19(1): 618.	Protocol	Exclude	Agreed
1619	Horvath K J, Amico K R, Erickson D, et al. Thrive With Me: Protocol for a Randomized Controlled Trial to Test a Peer Support Intervention to Improve Antiretroviral Therapy Adherence Among Men Who Have Sex With Men [J]. JMIR research protocols, 2018, 7(5): e10182.	Protocol	Exclude	Agreed
1620	Hosio S, Goncalves J, Kostakos V, et al. Crowdsourcing Public Opinion Using Urban Pervasive Technologies: Lessons From Real-Life Experiments in Oulu [J]. Policy & Internet, 2015, 7(2): 203-22.	GE	Exclude	Agreed
1621	Hosseini M, Thomas R, Pilutti L, et al. Assessing virtual reality acceptance in long-term care facilities: a quantitative study with older adults [J]. Disability and Rehabilitation: Assistive Technology, 2024, 19(7): 2602-14.	OA	Exclude	Agreed
1622	Hosseini M M, Hosseini S T M, Qayumi K, et al. Crossover design in triage education: the effectiveness of simulated interactive vs. routine training on student nurses' performance in a disaster situation [J]. BMC Research Notes, 2023, 16(1): 313-Article No.: .	Age	Exclude	Agreed
1623	Hou C J, Chen Y T, Capilayan M, et al. Analysis of heart rate variability in response to serious games in elderly people [J]. Sensors, 2021, 21(19).	SG	Exclude	Agreed
1624	Hou F, Liu H, Bai Y, et al. Protocol of the Tailored Evidence-based Enhancements in Mental Health-Gamified and Individualized Follow-Up Treatment for Suicide (TEEM-GIFTS): a Multiphase Optimization Strategy (MOST) study implementing a gamified mHealth intervention to reduce postdischarge suicide risk in patients with mental disorders in Shenzhen [J]. BMJ open, 2025, 15(4): e092339.	Protocol	Exclude	Agreed
1625	Hou Z Z. Development and Design of Exergames for the Aging Population [M]. 2017.	Thesis	Exclude	Agreed
1626	Housni A, Brazeau A, Bergeron L, et al. IDENTIFYING BARRIERS TO CARBOHYDRATE COUNTING FOR PEOPLE WITH TYPE 1 DIABETES TO BRIDGE THE GAP WITH A CARBOHYDRATE COUNTING APP [J]. Canadian Journal of Diabetes, 2023, 47(7): S105.	Age	Exclude	Agreed
1627	Houston T K, Chen J, Amante D J, et al. Effect of Technology-Assisted Brief Abstinence Game on Long-term Smoking Cessation in Individuals Not Yet Ready to Quit: A Randomized Clinical Trial [J]. JAMA internal medicine, 2022, 182(3): 303-12.	Age	Exclude	Agreed
1628	Howard M C, Davis M M. A meta-analysis and systematic literature review of mixed reality rehabilitation programs: Investigating design characteristics of augmented reality and augmented virtuality [J]. COMPUTERS IN HUMAN BEHAVIOR, 2022, 130.	Review	Exclude	Agreed
1629	Howard M C, Lee J. Pre-training interventions to counteract seductive details in virtual reality training programs [J]. Human Resource Development Quarterly, 2020, 31(1): 13-29.	Age	Exclude	Agreed
1630	Howland K, Good J, Du Boulay B. Narrative support for young game designers' writing; Conference abstract of the Conference abstract of IDC 2015: The 14th International Conference abstract on Interaction Design and Children, F, 2015 [C].	Age	Exclude	Agreed
1631	Hristova D, Jovicic S, Göbl B, et al. "Why did we lose our snapchat streak?". Social media gamification and metacommunication [J]. Computers in Human Behavior Reports, 2022, 5.	Age	Exclude	Agreed
1632	Hsia J W. Factors Influencing Elementary Teachers' Satisfaction With Online Teaching in the Postpandemic Era in Central Taiwan [J]. Journal of Research in Education Sciences, 2024, 69(1): 69-97.	GE	Exclude	Agreed
1633	Hsiao W-Y, Chen C-H, Chen P-C, et al. Investigating the effects of different game-based learning on the health care knowledge and emotions for middle-aged and older adults [J]. INTERACTIVE LEARNING ENVIROndENTS, 2025, 33(3): 2313-31.	OA	Exclude	Agreed
1634	Hsieh C T, Lee Y C, Hsiao M N. Facial image aging synthesis based on the log-gabor wavelet; Conference abstract of the 18th International Conference abstract on Software Engineering and Data Engineering 2009, SEDE 2009, F, 2009 [C].	GE	Exclude	Agreed
1635	Hsu F C. Impact of Gamified Learning Using Smart Building Blocks on Early Childhood Development [J]. SENSORS And MATERIALS, 2024, 36(5): 1761-76.	Age	Exclude	Agreed
1636	Hsu H I, Liu C C, Yang S F, et al. A health promotion program for older adults (KABAN!): effects on health literacy, quality of life, and emotions [J]. Educational Gerontology, 2023, 49(8): 639-56.	OA	Exclude	Agreed
1637	Hsu K-C, Liu G-Z. Towards a Design of the Best Practices for AR-Guided Oral Communication Development: A Systematic Review of Selected Research Published From 2000 to 2023 [J]. Journal of Computer Assisted Learning, 2025, 41(1): e13103.	Review	Exclude	Agreed
1638	Hsu S L, Hua H M, Hayes H, et al. Enhancing the aging experience with VR360 technology [J]. Gerontechnology : international journal on the fundamental aspects of technology to serve the ageing society, 2024, 23: 1-.	OA	Exclude	Agreed
1639	Hsu W Y, Rowles W, Anguera J, et al. Application of an Adaptive, Digital, Game-Based Approach for Cognitive Assessment in Multiple Sclerosis: Observational Study [J]. Journal of medical Internet research, 2021, 23(1).	Age	Exclude	Agreed
1640	Hu H J. A Study of Interactive Design Games to Enhance the Fun of Muscle Strength Training for Older Adults; Conference abstract of the Lecture Notes in Computer Science (including subseries Lecture Notes in Artificial Intelligence and Lecture Notes in Bioinformatics), F, 2023 [C].	Conference abstract	Exclude	Agreed
1641	Hu J, Browne J D, Arnold M T, et al. Physiological and Metabolic Requirements, and User-Perceived Exertion of Immersive Virtual Reality Exergaming Incorporating an Adaptive Cable Resistance System: An Exploratory Study [J]. Games for health journal, 2021, 10(5): 361-9.	Age	Exclude	Agreed
1642	Hu L, Yuan Y, Chen Q, et al. The Practice and Application of AR Games to Assist Children's English Pronunciation Teaching [J]. Occupational Therapy International, 2022, 2022(1): 3966740.	Age	Exclude	Agreed
1643	Hu W, Yang X, Wang L, et al. MADGAN:A microbe-disease association prediction model based on generative adversarial networks [J]. Frontiers in microbiology, 2023, 14.	GE	Exclude	Agreed
1644	Hu X, Li M, Gu M, et al. How online pro-environdental games affect users' pro-environdental behavioural intentions? — Insights from Ant Forest [J]. Journal of Environdental Management, 2024, 368.	Age	Exclude	Agreed
1645	Hu Y Z, Parimoo S, Chignell M, et al. TAG-ME again: A serious game for measuring working memory [J]. Applied Neuropsychology:Adult, 2023.	SG	Exclude	Agreed
1646	Hu Z, Shen B. End-user programming language for mobile children educational game [J]. Journal of Computer Applications, 2015, 35(2): 540-4.	Age	Exclude	Agreed
1647	Hua H M, Hayes H, Hussain H, et al. An active aging App design for older adults...9th World Conference abstract of the International Society for Gerontechnology (ISG), June 18-21, 2014, Taipei, Taiwan [J]. Gerontechnology : international journal on the fundamental aspects of technology to serve the ageing society, 2014, 13(2): 207-.	OA	Exclude	Agreed
1648	Huang C H, Huang Y T. An annales school-based serious game creation framework for Taiwanese indigenous cultural heritage [J]. Journal on Computing and Cultural Heritage, 2013, 6(2).	SG	Exclude	Agreed
1649	Huang C L, Fu L, Hung S-C, et al. Effect of Visual Programming Instruction on Students' Flow Experience, Programming Self-Efficacy, and Sustained Willingness to Learn [J]. Journal of Computer Assisted Learning, 2025, 41(1): e13110.	Age	Exclude	Agreed
1650	Huang C M, Chang L C, Wang M C, et al. Impact of Two Types of Board Games on Drug-Use Prevention in Adolescents at Senior High Schools [J]. Games for health journal, 2022, 11(4): 242-51.	Age	Exclude	Agreed
1651	Huang H, Liu F, Mohammad M, et al. Digital gamification-based pursed lip breathing exercises driven by Behaviour Change Wheel in patients with COPD: a feasibility trial protocol using pre-post study design [J]. BMJ open, 2025, 15(3).	Protocol	Exclude	Agreed
1652	Huang J, Tarasova N, Sims C R, 3rd, et al. Procedure-Focused Escape Room: A Pilot Study on Teaching High-Stakes Technical Skills in Anesthesia Residents [J]. The journal of education in perioperative medicine : JEPM, 2024, 26(2): E725.	Age	Exclude	Agreed
1653	Huang K-T. Exergaming Executive Functions: An Immersive Virtual Reality-Based Cognitive Training for Adults Aged 50 and Older [J]. CyberPsychology, Behavior & Social Networking, 2020, 23(3): 143-9.	SG,OA	Exclude	Agreed
1654	Huang K-T Z. Moving with Presence: A Virtual Reality-Based Exergames Intervention to Improve the Executive Functions of Adults Aged 50 and Older [M]. 2018.	Thesis	Exclude	Agreed
1655	Huang X, Jiang Z, Dai Y, et al. Effect of Gamification on Improved Adherence to Inhaled Medications in Chronic Obstructive Pulmonary Disease: Randomized Controlled Trial [J]. Journal of medical Internet research, 2025, 27: e65309.	OA,Nm	Exclude	Agreed
1656	Huang X, Naghdy F, Naghdy G, et al. The Combined Effects of Adaptive Control and Virtual Reality on Robot-Assisted Fine Hand Motion Rehabilitation in Chronic Stroke Patients: A Case Study [J]. Journal of Stroke and Cerebrovascular Diseases, 2018, 27(1): 221-8.	Case report	Exclude	Agreed
1657	Huang Y, Wu R, Huang Y, et al. Investigating the mechanisms of internet gaming disorder and developing intelligent monitoring models using artificial intelligence technologies: protocol of a prospective cohort [J]. BMC public health, 2024, 24(1).	Protocol	Exclude	Agreed
1658	Huang Z, Ee Tang W, Guo H, et al. An Evidence-Based Serious Game App for Public Education on Antibiotic Use and Antimicrobial Resistance: Protocol of a Randomized Controlled Trial [J]. JMIR research protocols, 2023, 12.	Protocol	Exclude	Agreed
1659	Hübscher I, Vincze L, Prieto P. Children's Signaling of Their Uncertain Knowledge State: Prosody, Face, and Body Cues Come First [J]. Language Learning and Development, 2019, 15(4): 366-89.	Age	Exclude	Agreed
1660	Huda R K, Chowhan R S, Seervi D. Effectiveness of mobile health technology-enabled interventions to improve management and control of hypertension and diabetes in India- a systematic review [J]. Preventive Medicine Reports, 2025, 54.	Review	Exclude	Agreed
1661	Hue N T, Thi Huyen Trang N, Anh Tuan N, et al. Delayed endoscopic retrograde cholangiopancreatography: a game-changer for acute cholangitis patients in a resource-limited setting [J]. Therapeutic Advances in Gastroenterology, 2025, 18.	GE	Exclude	Agreed
1662	Hügel S, Davies A R. Playing for Keeps: Designing Serious Games for Climate Adaptation Planning Education With Young People [J]. Urban Planning, 2022, 7(2): 306-20.	Age,SG	Exclude	Agreed
1663	Huggins A A, Weinberg A, Gorka S M, et al. Blunted neural response to gains versus losses associated with both risk-prone and risk-averse behavior in a clinically diverse sample [J]. Psychophysiology, 2019, 56(6).	GE	Exclude	Agreed
1664	Hughes M, Savage E, Andrews T. Playing the game: How young people moderate influences in accommodating asthma in their lives [J]. Journal of Child Health Care, 2018, 22(3): 309-16.	Age	Exclude	Agreed
1665	Huh Y Z. iXercise: An Immersive Exergaming Platform to Promote Physical Activity in the Pediatric Population [M]. 2019.	Age,Thesis	Exclude	Agreed
1666	Hui B P H, Wu A M S, Siu N Y F, et al. The effects of need satisfaction and dissatisfaction on flourishing among young chinese gamers: The mediating role of internet gaming disorder [J]. International journal of environdental research and public health, 2019, 16(22).	Age	Exclude	Agreed
1667	Hulka L M, Eisenegger C, Preller K H, et al. Altered social and non-social decision-making in recreational and dependent cocaine users [J]. Psychological Medicine, 2014, 44(5): 1015-28.	GE	Exclude	Agreed
1668	Hung C H, Kao Y S. Learning More About the Effects of Gamification on Physical Activity. Comment on "Evaluating the Effectiveness of Gamification on Physical Activity: Systematic Review and Meta-analysis of Randomized Controlled Trials" [J]. Journal of medical Internet research, 2022, 24(5): e36396.	Commentary	Exclude	Agreed
1669	Hung L, Mann J, Upreti M. Using the Consolidated Framework for Implementation Research (CFIR) to foster the adoption of a new dementia education game during the COVID-19 pandemic [J]. The Gerontologist, 2022.	SG	Exclude	Agreed
1670	Hung M, Conrad J, Hon S D, et al. Uncovering patterns of technology use in consumer health informatics [J]. WIREs Computational Statistics, 2013, 5(6): 432-47.	GE	Exclude	Agreed
1671	Huntington B, Goulding J, Pitchford N J. Pedagogical features of interactive apps for effective learning of foundational skills [J]. British Journal of Educational Technology, 2023, 54(5): 1273-91.	Age	Exclude	Agreed
1672	Huppert E, Cowell J M, Cheng Y, et al. The development of children's preferences for equality and equity across 13 individualistic and collectivist cultures [J]. Developmental Science, 2019, 22(2).	Age	Exclude	Agreed
1673	Hur I, Schmidt J J, Lee R M. How healthcare technology shapes health literacy? A systematic review; Conference abstract of the 2015 Americas Conference abstract on Information Systems, AMCIS 2015, F, 2015 [C].	Review	Exclude	Agreed
1674	Hurmuz M, Jansen-Kosterink S M, van Velsen L. Evaluation of a digital health gamification platform with older adults: An observational cohort study with a pre-test/post-test design [J]. EUROPEAN JOURNAL OF PUBLIC HEALTH, 2020, 30.	OA,Nm	Exclude	Agreed
1675	Hurmuz M Z, Jansen-Kosterink S M, Hermens H J, et al. Game not over: Explaining older adults' use and intention to continue using a gamified eHealth service [J]. Health informatics journal, 2022, 28(2): 14604582221106008.		Uncertain/Include	Resolved
1676	Huxley D J, O'Connor D, Larkin P. The pathway to the top: Key factors and influences in the development of Australian Olympic and World Championship Track and Field athletes [J]. International Journal of Sports Science and Coaching, 2017, 12(2): 264-75.	Age	Exclude	Agreed
1677	Huynh E, Nyhout A, Ganea P, et al. Designing Narrative-Focused Role-Playing Games for Visualization Literacy in Young Children [J]. IEEE TRANSACTIONS ON VISUALIZATION And COMPUTER GRAPHICS, 2021, 27(2): 924-34.	Age	Exclude	Agreed
1678	Hwa S P. Pedagogical change in mathematics learning: Harnessing the power of digital game-based learning [J]. Educational Technology and Society, 2018, 21(4): 259-76.	Age	Exclude	Agreed
1679	Hwang G-J, Chen C-H. Influences of an inquiry-based ubiquitous gaming design on students' learning achievements, motivation, behavioral patterns, and tendency towards critical thinking and problem solving [J]. British Journal of Educational Technology, 2017, 48(4): 950-71.	Age	Exclude	Agreed
1680	Hwang G-J, Huang H, Chen H-Y. Promoting students' civic literacy and positive learning behaviors: A supportive feedback-based decision-making gaming approach [J]. Education and information technologies, 2025, 30(1): 189-227.	Age	Exclude	Agreed
1681	Hwang J, Hillman C H, Lee I M, et al. Comparison of Inhibitory Control After Acute Bouts of Exergaming Between Children with Obesity and Their Normal-Weight Peers [J]. Games for health journal, 2021, 10(1): 63-71.	Age	Exclude	Agreed
1682	Hwang J-T, hwan J j, Jung-Hoon K. A Study on Verification of Exercise Efficiency in Treadmill Exercise Based on Gamification Content 게이미피케이션 콘텐츠를 활용한 트레드밀 운동의 효율성 검증 [J]. Sport Science, 2023, 41(3): 135-42.	NE	Exclude	Agreed
1683	Hwang N-K, Yoon T-H, Chang M-Y, et al. Dysphagia Rehabilitation Using Digital Technology: A Scoping Review [J]. Journal of Evidence-Based Medicine, 2025, 18(1): e70009.	Review	Exclude	Agreed
1684	Hwangbo H, Kim Y S, Cha K J. Use of the Smart Store for Persuasive Marketing and Immersive Customer Experiences: A Case Study of Korean Apparel Enterprise [J]. Mobile Information Systems, 2017, 2017(1): 4738340.	GE	Exclude	Agreed
1685	Hyde D C, Mou Y, Berteletti I, et al. Testing the role of symbols in preschool numeracy: An experimental computer-based intervention study [J]. PloS one, 2021, 16(11 November).	Age	Exclude	Agreed
1686	Hyo-Jung K, Lee J-M. Consumers' Resistance and Continued Use Intention of Self-service Kiosk 셀프서비스 키오스크에 대한 소비자의 저항 및 지속사용의도의 결정 요인 [J]. Family and Environdent Research, 2020, 58(3): 401-16.	NE	Exclude	Agreed
1687	hyun K s, Hee N H, Lee S G, et al. A Study on the Interactive movie Conternts of Games – Focusing on 'The Withcer 3 : Wild Hunt' [J]. Journal of The Korean Society for Computer Game, 2017, 30(4): 55-61.	Age, OA	Exclude	Agreed
1688	HyunByun, Yi E-S, Bae J-s. Phenomenological Analysis of Non-Contact Exercise Recognition for the Elderly 노인 비대면 운동 인식에 관한 현상학적 분석 [J]. The Korean Journal of Sport, 2023, 21(4): 97-106.	NE	Exclude	Agreed
1689	Hyun-Joo S, Juchan K. Major issues and Tasks for Gambling Disorder in Adolescents -Focusing on a Controversy Over Speculation in Doll Drawing Game 청소년의 도박 중독의 쟁점과 과제 - 인형뽑기 게임의 사행성 논란을 중심으로 [J]. Korean Association of Addiction Crime Review, 2017, 7(2): 59-80.	NE	Exclude	Agreed
1690	Iazzolino G, Varesio A. Gaming the System: Tactical Workarounds and the Production of Antagonistic Subjectivities among Migrant Platform Workers in Italy [J]. Antipode, 2023, 55(3): 877-96.	GE	Exclude	Agreed
1691	Ibáñez L-D, Reeves N, Simperl E. Crowdsourcing and Human-in-the-Loop for IoT [M]. The Internet of Things. 2023: 91-105.	GE	Exclude	Agreed
1692	Ibharim L F M, Borhan N, Yatim M H M. A field study of understanding child's knowledge, skills and interaction towards capacitive touch technology (iPad); Conference abstract of the 2013 8th International Conference abstract on Information Technology in Asia - Smart Devices Trend: Technologising Future Lifestyle, Conference abstract of CITA 2013, F, 2013 [C].	Age	Exclude	Agreed
1693	Ibharim L F M, Yatim M H M. iBUAT: Paper prototyping of interactive game design authoring tool for children; Conference abstract of the Lecture Notes in Computer Science (including subseries Lecture Notes in Artificial Intelligence and Lecture Notes in Bioinformatics), F, 2014 [C].	Age	Exclude	Agreed
1694	Ibragimov B, Prince J L, Murano E Z, et al. Segmentation of tongue muscles from super-resolution magnetic resonance images [J]. Medical Image Analysis, 2015, 20(1): 198-207.	GE	Exclude	Agreed
1695	Ibrahim D. Using LEDs, LCDs and GLCDs in Microcontroller Projects [M]. 2012.	GE	Exclude	Agreed
1696	Ibrahim R H, Yaas M H, Hamarash M Q, et al. Adapting Cognitive Behavioral Therapy for Adolescents in Iraq via Mobile Apps: Qualitative Study of Usability and Outcomes [J]. JMIR pediatrics and parenting, 2025, 8: e67137.	Age	Exclude	Agreed
1697	Idris M I, Mohd Said N E, Tan K H. Game-based learning platform and its effects on present tense mastery: Evidence from an ESL classroom [J]. International Journal of Learning, Teaching and Educational Research, 2020, 19(5): 13-26.	Age	Exclude	Agreed
1698	Iermakov S, Podrigalo L, Podrihalo O, et al. Means and methods of physical activity in the context of prevention and treatment of Alzheimer's disease (analysis of Russian-language scientific resources) and the perspective of implementing the unique achievements of the "Polish School of Safe Falling" [J]. ARCHIVES OF BUDO, 2022, 18: 121-43.	NE	Exclude	Agreed
1699	Iffa Afsa C M, Ansari M Y, Paul S, et al. Development and Validation of a Class Imbalance-Resilient Cardiac Arrest Prediction Framework Incorporating Multiscale Aggregation, ICA and Explainability [J]. IEEE Transactions on Biomedical Engineering, 2025, 72(5): 1674-87.	GE	Exclude	Agreed
1700	Igbokwe K C, Ejoh S I, Iheme G O. Vegetable consumption and promotion among school-age children and adolescents in West Africa: a systematic review and narrative synthesis [J]. BRITISH JOURNAL OF NUTRITION, 2025, 133(3): 408-21.	Age,Review	Exclude	Agreed
1701	Igbokwe Kosisochukwu C, Ejoh Shirley I, Iheme Gideon O. Vegetable consumption and promotion among school-age children and adolescents in West Africa: a systematic review and narrative synthesis [J]. British Journal of Nutrition, 2025, 133(3): 408-21.	Age,Review	Exclude	Agreed
1702	Iglar A, Chignell M, Hu Y Z, et al. Designing Feasible and Effective Cognitive Assessment for Older Adults in Long-Term Care; Conference abstract of the Conference abstract of the Human Factors and Ergonomics Society, F, 2023 [C].	OA	Exclude	Agreed
1703	Iglesias-Carid G, Domínguez-Alonso J, González-Rodrígue R. Gender and age influence on adolescents' video games use [J]. Psychology, Society and Education, 2022, 14(2): 11-9.	Age	Exclude	Agreed
1704	Ignaffo T Z. Toward a Pedagogy of Paidia: A Re-imagining of Education through the Lens of thePhilosophy of Plato, Schiller, and Gadamer [M]. 2022.	Thesis	Exclude	Agreed
1705	Ignatova E S, Ushakova L L, Kusheva E V. Empathic potential in preschool children with mental retardation [J]. Clinical Psychology and Special Education, 2024, 13(1): 5-23.	Age	Exclude	Agreed
1706	Ihamäki P, Heljakka K. The internet of art as a site for learning and fun – Playful experiences through augmented geocaching; Conference abstract of the CEUR Workshop Conference abstract, F, 2019 [C].	Age	Exclude	Agreed
1707	Iizuka A, Suzuki H, Ogawa S, et al. Can cognitive leisure activity prevent cognitive decline in older adults? A systematic review of intervention studies [J]. Geriatrics and Gerontology International, 2019, 19(6): 469-82.	Review	Exclude	Agreed
1708	Ilhan A E, Sener B, Hacihabiboglu H. Improving Sleep-Wake Behaviors Using Mobile App Gamification [J]. ENTERTAIndENT COMPUTING, 2022, 40.	Age, OA	Exclude	Agreed
1709	Ilo. The diffusion of digital labour Platforms in the economy: How and why are businesses using them? [J]. World Employment and Social Outlook, 2021, 2021(1): 103-32.	GE	Exclude	Agreed
1710	Imai T, Nguyen T, Stanic T S, et al. Diabetes Distress, Medical Education, and Gamification in a Pediatric/Young Adult Diabetes Center [J]. Diabetes, 2023, 72.	Age	Exclude	Agreed
1711	Imron A S, Raharjo T, Hardian B, et al. GAMIFICATION TO IMPROVE SCRUM ADOPTION: A CASE STUDY AT POULTRY STARTUP IN IndONESIA [J]. Journal of Theoretical and Applied Information Technology, 2022, 100(20): 5854-64.	GE	Exclude	Agreed
1712	Inal Y, Cagiltay K. Flow experiences of children in an interactive social game environdent [J]. British Journal of Educational Technology, 2007, 38(3): 455-64.	Age	Exclude	Agreed
1713	Inceoglu I, Vanacker T, Vismara S. Digitalization and Resource Mobilization [J]. British Journal of Management, 2024, 35(2): 576-93.	GE	Exclude	Agreed
1714	Inchamnan W. Therapeutic strategy in gamificationand game based learning for ealderly people in Thailand [J]. Humanities and Social Sciences Reviews, 2018, 6(1): 44-52.	Review	Exclude	Agreed
1715	Inchamnan W. Gamification design process for the aging society in Thailand [J]. Humanities and Social Sciences Reviews, 2019, 7(1): 47-54.	Review	Exclude	Agreed
1716	Inchamnan W. Game-Based Learning for the Elderly: Thailand; Conference abstract of the International Conference abstract on ICT and Knowledge Engineering, F, 2021 [C].	Conference abstract	Exclude	Agreed
1717	Ingadottir B, Blondal K, Thue D, et al. Development, Usability, and Efficacy of a Serious Game to Help Patients Learn About Pain Management After Surgery: An Evaluation Study [J]. JMIR serious games, 2017, 5(2): e10.	SG	Exclude	Agreed
1718	Ingersoll B, Shannon K, Berger N, et al. Self-Directed Telehealth Parent-Mediated Intervention for Children With Autism Spectrum Disorder: Examination of the Potential Reach and Utilization in Community Settings [J]. Journal of medical Internet research, 2017, 19(7).	Age	Exclude	Agreed
1719	Intarasirisawat J Z. Investigation of Mobile Games for Cognitive Assessment and Screening with a Focus on Touch-Based and Motion Features [M]. 2021.	Thesis	Exclude	Agreed
1720	Ioffe M E, Ustinova K I, Chernikova L A, et al. Features of learning voluntary control of posture after pyramidal and nigrostriatal lesions [J]. Zhurnal Vysshei Nervnoi Deyatelnosti Imeni IP Pavlova, 2003, 53(3): 306-12.	NE	Exclude	Agreed
1721	Ioffe M E, Ustinova K I, Chernikova L A, et al. Characteristics of learning voluntary control of posture in lesions of the pyramidal and nigrostriatal systems [J]. Neuroscience and Behavioral Physiology, 2004, 34(6): 543-9.	OA	Exclude	Agreed
1722	Irshad W, Zhou E, Rasheed H M W, et al. Augmented Reality in the Retail Outlet: Shaping the Retail Shopping Experience—A Cross-Cultural Study [J]. Journal of Consumer Behaviour, 2025, n/a(n/a).	GE	Exclude	Agreed
1723	Iryna T, Iryna B, Volodymyr M. Digitalization of Pharmaceutical Business in Ukraine [J]. Research Journal of Pharmacy and Technology, 2022, 15(4): 1555-9.	GE	Exclude	Agreed
1724	Isaeva E P, Okorokov P L, Zyabkin I V. PREVALENCE OF IRON DEFICIENCY IN ADOLESCENT HIGH PERFORMANCE SPORTS [J]. Extreme Medicine, 2024, (2): 79.	Age	Exclude	Agreed
1725	Isernia S, Cabinio M, Di Tella S, et al. Diagnostic Validity of the Smart Aging Serious Game: An Innovative Tool for Digital Phenotyping of Mild Neurocognitive Disorder [J]. Journal of Alzheimer's Disease, 2021, 83(4): 1789-801.	SG	Exclude	Agreed
1726	Ishaq M, Abid K, Farooq U, et al. A Framework for Designing Courses by Synergizing Project-Based Learning With Gamification [J]. Human Behavior and Emerging Technologies, 2025, 2025(1): 9915839.	Age	Exclude	Agreed
1727	Islam R, Gooch D, Karlakki S, et al. A Device for Prehabilitation of Total Knee Replacement Surgery (Slider): Usability Study [J]. JMIR formative research, 2023, 7: e48055.	Age	Exclude	Agreed
1728	Ismond K P, McNeely M L, Spence J C, et al. Initial participant perspectives about participating in an online, semi-supervised, cirrhosis-specific nutrition and exercise intervention [J]. British journal of health psychology, 2025, 30(1): e12769.	GE	Exclude	Agreed
1729	Israelson M H. The App Map [J]. The Reading Teacher, 2015, 69(3): 339-49.	Age	Exclude	Agreed
1730	Issa I, Nurgazy S, Madeniyetov M, et al. Robot-AssistedWord-to-Picture Matching Game for Language Learning; Conference abstract of the ACM/IEEE International Conference abstract on Human-Robot Interaction, F, 2023 [C].	Age	Exclude	Agreed
1731	Ito K, Uehara S, Yuasa A, et al. Electromyography-controlled gamified exercise system for the distal upper extremity: a usability assessment in subacute post-stroke patients [J]. Disability & Rehabilitation: Assistive Technology, 2023, 18(6): 883-8.	Age	Exclude	Agreed
1732	Ito K, Uehara S, Yuasa A, et al. Gamified exercise for the distal upper extremity in people with post-stroke hemiparesis: feasibility study on subjective perspectives during daily continuous training [J]. Annals of Medicine, 2024, 56(1).	Age	Exclude	Agreed
1733	Itoko T, Arita S, Kobayashi M, et al. Involving senior workers in crowdsourced proofreading; Conference abstract of the Lecture Notes in Computer Science (including subseries Lecture Notes in Artificial Intelligence and Lecture Notes in Bioinformatics), F, 2014 [C].	OA	Exclude	Agreed
1734	Iuga I A, Tomoiaga C T, David O A. The REThink Online Therapeutic Game: A Usability Study [J]. Children (Basel, Switzerland), 2023, 10(8).	Age,SG	Exclude	Agreed
1735	Ivaschenko A, Skolznev A, Kuzmin A. 15th International Conference abstract on Intelligent Games and Simulation, GAME-ON 2014; Conference abstract of the 15th International Conference abstract on Intelligent Games and Simulation, GAME-ON 2014, F, 2014 [C].	Conference abstract	Exclude	Agreed
1736	Iwagami M, Seol J, Yanagisawa M. Temporal changes in sleep parameters and body mass index after using a sleep-tracking app with gamification [J]. Sleep health, 2025.	Age, OA	Exclude	Agreed
1737	Iyadurai L, Blackwell S E, Meiser-Stedman R, et al. Preventing intrusive memories after trauma via a brief intervention involving Tetris computer game play in the emergency department: A proof-of-concept randomized controlled trial [J]. Molecular Psychiatry, 2018, 23(3): 674-82.	Age	Exclude	Agreed
1738	J R P, Nabulumba C, Sikoti D, et al. A Narrative-Gamified Mental Health App (Kuamsha) for Adolescents in Uganda: Mixed Methods Feasibility and Acceptability Study [J]. JMIR serious games, 2024, 12: e59381.	Age	Exclude	Agreed
1739	Jabari Z, Eslami M, Nadoushan A H J, et al. Psycheutopia: an innovative educational program to enhance mental health literacy among medical students [J]. Frontiers in psychiatry, 2025, 16.	Age	Exclude	Agreed
1740	Jacinda M N, Laura P, Andrey S, et al. The Fit After Baby randomized controlled trial: An mHealth postpartum lifestyle intervention for women with elevated cardiometabolic risk [J]. PloS one, 2024, 19(1): e0296244-e.	Age	Exclude	Agreed
1741	Jackson J, Iacovides J, Duncan M, et al. Operationalizing resilient healthcare concepts through a serious video game for clinicians [J]. Applied ergonomics, 2020, 87: 103112.	SG	Exclude	Agreed
1742	Jácome C, Almeida R, Pereira A M, et al. Monitoring Adherence to Asthma Inhalers Using the InspirerMundi App: Analysis of Real-World, Medium-Term Feasibility Studies [J]. Frontiers in Medical Technology, 2021, 3.	Age	Exclude	Agreed
1743	Jagannath K, Salen K, Slovàk P. "(We) Can Talk It Out...": Designing for Promoting Conflict-Resolution Skills in Youth on a Moderated Minecraft Server [J]. Conference abstract of the ACM on Human-Computer Interaction, 2020, 4(CSCW1).	Age	Exclude	Agreed
1744	Jagiełło W, Wolska B, Sawczyn S, et al. The similarity of training experience and morphofunctional traits as prediction criteria of the sports level in subsequent stages of long-term women's judo training [J]. Archives of Budo, 2014, 10: 201-10.	Age	Exclude	Agreed
1745	Jagtiani P, Mastrokostas P G, Inzerillo S, et al. Enhancing Surgical Task Adherence Through a Rewards-Driven Mobile Application: A Single-Arm Intervention Feasibility Study [J]. Cureus, 2024, 16(5): e60950-e.	Age	Exclude	Agreed
1746	Jain A. In-game advertising and brand purchase intentions: an SOR perspective [J]. Global Knowledge, Memory and Communication, 2024, 73(1-2): 24-44.	GE	Exclude	Agreed
1747	Jameel A S, Abdulnabi S M, Thabit T H, et al. Examining the intentions and behaviors of using e-wallets; Conference abstract of the 4th International Conference abstract on Emerging Smart Technologies and Applications, eSmarTA 2024, F, 2024 [C].	GE	Exclude	Agreed
1748	Jamonnak S, Cheng E. Little Botany: A Mobile Game Utilizing Data Integration to Enhance Plant Science Education [J]. International Journal of Computer Games Technology, 2017, 2017.	Age	Exclude	Agreed
1749	Jander A, Crutzen R, Mercken L, et al. Effects of a Web-Based Computer-Tailored Game to Reduce Binge Drinking Among Dutch Adolescents: A Cluster Randomized Controlled Trial [J]. Journal of medical Internet research, 2016, 18(2): e29.	Age	Exclude	Agreed
1750	Janes C, Andrews T, Adbel-Maguid M. Designing an augmented reality smartphone application for the enhancement of asthma care education; Conference abstract of the Advances in Intelligent Systems and Computing, F, 2018 [C].	Age	Exclude	Agreed
1751	Jang S, Kitchen P J, Kim J. The effects of gamified customer benefits and characteristics on behavioral engagement and purchase: Evidence from mobile exercise application uses [J]. JOURNAL OF BUSINESS RESEARCH, 2018, 92: 250-9.	Age	Exclude	Agreed
1752	Janhunen M, Karner V, Katajapuu N, et al. Effectiveness of Exergame Intervention on Walking in Older Adults: A Systematic Review and Meta-Analysis of Randomized Controlled Trials [J]. Physical therapy, 2021, 101(9).	Review	Exclude	Agreed
1753	Jannati A, Oberman L M, Rotenberg A, et al. Assessing the mechanisms of brain plasticity by transcranial magnetic stimulation [J]. Neuropsychopharmacology : official publication of the American College of Neuropsychopharmacology, 2023, 48(1): 191-208.	GE	Exclude	Agreed
1754	Jannati A, Ryan M A, Block G, et al. Modulation of motor cortical excitability by continuous theta-burst stimulation in adults with autism spectrum disorder [J]. Clinical neurophysiology : official journal of the International Federation of Clinical Neurophysiology, 2021, 132(7): 1647-62.	Age	Exclude	Agreed
1755	Jansson J, Laukka E, Kanste O, et al. Identified gamification opportunities for digital patient journey solution during an arthroplasty journey: secondary analysis of patients' interviews [J]. Nursing Open, 2022, 9(4): 2044-53.	Age	Exclude	Agreed
1756	Jansson M, Koivisto J, Pikkarainen M. Identified opportunities for gamification in the elective primary fast-track total hip and knee arthroplasty journey: Secondary analysis of healthcare professionals' interviews [J]. Journal of clinical nursing, 2020, 29(13-14): 2338-51.	GE	Exclude	Agreed
1757	Japharova A J G. Ritual and dance elements in the Azerbaijani epic and in the Nakhchivan ritual folklore [J]. Eposovedenie, 2021, 2021-June(2): 59-68.	GE	Exclude	Agreed
1758	Jaramillo-Reinel M E, Mera-Tróchez A F, Villalba K M, et al. Revista Ingenierías Universidad de Medellín, 2021, 20(38): 159-69.	NE	Exclude	Agreed
1759	Jarkievich P, Frankhammar M, Fernaeus Y. In the hands of children: Exploring the use of mobile phone functionality in casual play settings; Conference abstract of the MobileHCI 2008 - Conference abstract of the 10th International Conference abstract on Human-Computer Interaction with Mobile Devices and Services, F, 2008 [C].	Age	Exclude	Agreed
1760	Jassim N, McCoy B, Yip E W C, et al. The "Tetris effect": autistic and non-autistic people share an implicit drive for perceptual cohesion [J]. Molecular Autism, 2025, 16(1).	Age	Exclude	Agreed
1761	Jaume-I-Capó A, Martinez-Bueso P, Moya-Alcover B, et al. Interactive rehabilitation system for improvement of balance therapies in people with cerebral palsy [J]. IEEE Transactions on Neural Systems and Rehabilitation Engineering, 2014, 22(2): 419-27.	Age	Exclude	Agreed
1762	Jayasinghe M J W, Hennayaka W H M A D H, Fernando M P M, et al. LEXISGURU: Mobile Application for Learning Basic Lexis in English for Kids; Conference abstract of the Lecture Notes in Networks and Systems, F, 2022 [C].	Age	Exclude	Agreed
1763	Jayman M, Ventouris A. Dealing children a helping hand with book of beasties: The mental wellness card game [J]. Educational and Child Psychology, 2020, 37(4): 69-80.	Age	Exclude	Agreed
1764	Jennett C, Cox A L. Digital Citizen Science and the Motivations of Volunteers [M]. The Wiley Handbook of Human Computer Interaction. 2020: 831-41.	GE	Exclude	Agreed
1765	Jensen E O, Andreasen L B. Exploring the dialogic space of a game elicitation interview with fifth grade math students; Conference abstract of the Conference abstract of the European Conference abstract on Games-based Learning, F, 2020 [C].	Age	Exclude	Agreed
1766	Jensenius M, Fournier P E, Vene S, et al. African tick bite fever in travelers to rural sub-Equatorial Africa [J]. Clinical Infectious Diseases, 2003, 36(11): 1411-7.	GE	Exclude	Agreed
1767	Jenson J, De Castell S. From simulation to imitation: New controllers, new forms of play; Conference abstract of the Conference abstract of the European Conference abstract on Games-based Learning, F, 2008 [C].	Age	Exclude	Agreed
1768	Jenson J, De Castell S, Taylor N, et al. Baroque baroque revolution: High culture gets game; Conference abstract of the ACM Future Play 2008 International Academic Conference abstract on the Future of Game Design and Technology, Future Play: Research, Play, Share, F, 2008 [C].	Age	Exclude	Agreed
1769	Jeon Y-S, Ji K H. A Study on the Effect of Festival Storytelling on Festival Brand Equity and Satisfaction 축제 스토리텔링이 축제 브랜드자산과 만족도에 미치는 영향에 관한 연구 [J]. Koreanische Zeitschrift fuer Wirtschaftswissenschaften, 2020, 38(4): 107-33.	NE	Exclude	Agreed
1770	Jeong H, Yim H W, Lee S Y, et al. A partial mediation effect of father-child attachment and self-esteem between parental marital conflict and subsequent features of internet gaming disorder in children: A 12-month follow-up study [J]. BMC public health, 2020, 20(1).	Age	Exclude	Agreed
1771	Jeong W, Hadzibeganovic T, Yu U. Evolution of cooperation with time-varying tags and heterogeneous immigration dynamics [J]. International Journal of Modern Physics C, 2022, 33(12).	GE	Exclude	Agreed
1772	Jeong Y, Kim C, Jeong S, et al. Designing smart display table for senior care service based on service design research...International Society for Gerontechnology 13th World Conference abstract, October 22-26, 2022, Daegu, South Korea [J]. Gerontechnology : international journal on the fundamental aspects of technology to serve the ageing society, 2022, 21: 1-.	OA	Exclude	Agreed
1773	Jessen S, Mirkovic J, Halvorsen Brendmo E, et al. Evaluating a Strengths-Based mHealth Tool (MyStrengths): Explorative Feasibility Trial [J]. JMIR formative research, 2021, 5(11): e30572-e.	Age	Exclude	Agreed
1774	Jester R. Rehabilitation and the Orthopaedic and Musculoskeletal Trauma Patient [M]. Orthopaedic and Trauma Nursing. 2018: 62-71.	GE	Exclude	Agreed
1775	Jetha A, Shamaee A, Bonaccio S, et al. Fragmentation in the future of work: A horizon scan examining the impact of the changing nature of work on workers experiencing vulnerability [J]. American Journal of Industrial Medicine, 2021, 64(8): 649-66.	GE	Exclude	Agreed
1776	Jha C K, Shukla Y, Mukherjee R, et al. A Glove-Based Virtual Hand Rehabilitation System for Patients With Post-Traumatic Hand Injuries [J]. IEEE transactions on bio-medical engineering, 2024, 71(7): 2033-41.	Age	Exclude	Agreed
1777	Jiang L, Huang A, Huang J, et al. By the Fire: A Children's Game for Promoting Hani Culture; Conference abstract of the MobileHCI 2024 Adjunct Conference abstract - Publication of the 26th International Conference abstract on Mobile Human-Computer Interaction, F, 2024 [C].	Age	Exclude	Agreed
1778	Jiang M, Fu K-W. Chinese Social Media and Big Data: Big Data, Big Brother, Big Profit? [J]. Policy & Internet, 2018, 10(4): 372-92.	GE	Exclude	Agreed
1779	Jiang R, Shi M Y. New trend of serious game: Video game for cognitive capability training of the aged; Conference abstract of the Applied Mechanics and Materials, F, 2014 [C].	SG	Exclude	Agreed
1780	Jiang T. Research and Analysis on Japanese Teaching Mode of Online Education under Multimedia Network Environdent [J]. Mobile Information Systems, 2022, 2022(1): 4821034.	GE	Exclude	Agreed
1781	Jiang T, Sun Z, Fu S. Restraining the formation of filter bubbles with algorithmic affordances: Toward more balanced information consumption and decreased attitude extremity [J]. Journal of the Association for Information Science and Technology, 2025, n/a(n/a).	GE	Exclude	Agreed
1782	Jiang Y, Liu Z, Liu T, et al. A Serious Game System for Upper Limb Motor Function Assessment of Hemiparetic Stroke Patients [J]. IEEE Transactions on Neural Systems and Rehabilitation Engineering, 2023, 31: 2640-53.	SG	Exclude	Agreed
1783	Jiménez Alemán J, Sanchez-Pi N, Martí L, et al. Gamification and information fusion for rehabilitation: An ambient assisted living case study; Conference abstract of the Lecture Notes in Computer Science (including subseries Lecture Notes in Artificial Intelligence and Lecture Notes in Bioinformatics), F, 2016 [C].	Conference abstract	Exclude	Agreed
1784	Jiménez-Chala E A, Durantez-Fernández C, Martín-Conty J L, et al. Use of Mobile Applications to Increase Therapeutic Adherence in Adults: A Systematic Review [J]. Journal of medical systems, 2022, 46(12).	Review	Exclude	Agreed
1785	Jiménez-Muñoz L, Gutiérrez-Rojas L, Porras-Segovia A, et al. Mobile applications for the management of chronic physical conditions: a systematic review [J]. Internal Medicine Journal, 2022, 52(1): 21-9.	Review	Exclude	Agreed
1786	Jiménez-Puerto J, Gallello G. From Blocks to Artefacts: Exploring the Potential of Minecraft Education Edition in Archaeological Pedagogy [J]. Journal of Computer Assisted Learning, 2025, 41(3): e70054.	Age	Exclude	Agreed
1787	Jin J, Olkowski P, Lu J C, et al. Eight-Year Journey with the FIRST Program: How Robots Build Kids; Conference abstract of the ASEE Annual Conference abstract and Exposition, Conference abstract Conference abstract, F, 2024 [C].	Age	Exclude	Agreed
1788	Jin M, Kim J. A Survey of Nurses' Need for Care Robots in Children's Hospitals: Combining Robot-Care, Game-Care, and Edu-Care [J]. Computers, informatics, nursing : CIN, 2020, 38(7): 349-57.	Age	Exclude	Agreed
1789	Jin S, Wang D, Ma X, et al. SLEEPWISE: A Continuous Sleep Monitoring and Cognitive Evaluation Platform in Ambient Residential Environdent [J]. Annual International Conference abstract of the IEEE Engineering in Medicine and Biology Society IEEE Engineering in Medicine and Biology Society Annual International Conference abstract, 2024, 2024: 1-4.	OA	Exclude	Agreed
1790	Jirayucharoensak S, Israsena P, Pan-Ngum S, et,al. A game-based neurofeedback training system to enhance cognitive performance in healthy elderly subjects and in patients with amnestic mild cognitive impairment [J]. Clinical interventions in aging, 2019, 14: 347-60.	OA	Exclude	Agreed
1791	Jo S-G, Yoo D-H, Jee Y-S. Analysis of intrarater and interrater reliability of the interactive line protocol for evaluating neuromuscular function in patients with knee injury and observation of psychological state changes. Journal of exercise rehabilitation, 2024, 20(5): 196-202.	Age	Exclude	Agreed
1792	Joaqu S, Bittencourt I I, Silva R d A, et al. What to do and what to avoid on the use of gamified intelligent tutor system for low-income students [J]. Education and information technologies, 2022, 27(2): 2677-94.	Age	Exclude	Agreed
1793	Joddrell P, Astell A J. Implementing Accessibility Settings in Touchscreen Apps for People Living with Dementia [J]. Gerontology, 2019, 65(5): 560-70.	OA	Exclude	Agreed
1794	Johannsen J, Shabli S, Klussmann J P, et al. Otolaryngology-knowledge among ORL-physicians: An analysis of the quiz questions in the ORL-App [J]. LARYNGO-RHINO-OTOLOGIE, 2023, 102(10): 762-9.	Age	Exclude	Agreed
1795	John N, Sharma M K, Kapanee A R M. Gaming- a bane or a boon-a systematic review [J]. ASIAN JOURNAL OF PSYCHIATRY, 2019, 42: 12-7.	Review	Exclude	Agreed
1796	Johnson R D, Brown K G. E-Learning [M]. The Wiley Blackwell Handbook of the Psychology of the Internet at Work. 2025: 369-400.	GE	Exclude	Agreed
1797	Johnson R W, White B K, Gucciardi D F, et al. Intervention Mapping of a Gamified Therapy Prescription App for Children With Disabilities: User-Centered Design Approach [J]. JMIR pediatrics and parenting, 2022, 5(3): e34588.	Age	Exclude	Agreed
1798	Johnson S A, Fisher K. School violence: An insider view [J]. MCN The American Journal of Maternal/Child Nursing, 2003, 28(2): 86-92.	Age	Exclude	Agreed
1799	Jones C M, Pozzebon K. Being safety smart: Social issue game for child protective behaviour training; Conference abstract of the Conference abstract of the 2010 British Computer Society Conference abstract on Human-Computer Interaction, BCS-HCI 2010, F, 2010 [C].	Age	Exclude	Agreed
1800	Jong M S Y. Does online game-based learning work in formal education at school? A case study of VISOLE [J]. The Curriculum Journal, 2015, 26(2): 249-67.	Age	Exclude	Agreed
1801	Jooste C. A collage of change: Utilizing appreciative inquiry in a user experience design study for big data interfaces - A reality; Conference abstract of the Multi Conference abstract on Computer Science and Information Systems, MCCSIS 2019 - Conference abstract of the International Conference abstracts on Interfaces and Human Computer Interaction 2019, Game and Entertaindent Technologies 2019 …	GE	Exclude	Agreed
1802	Jovicic S. Scrolling and the In-Between Spaces of Boredom: Marginalized Youths on the Periphery of Vienna [J]. Ethos, 2020, 48(4): 498-516.	Age	Exclude	Agreed
1803	Juan L-B, Luis A-S, Jose Luis G-S, et al. Use of Blockchain Technology in the Domain of Physical Exercise, Physical Activity, Sport, and Active Ageing: A Systematic Review [J]. International journal of environdental research and public health, 2022, 19(13): 8129-.	Review	Exclude	Agreed
1804	Jueru T Z. Efeito da Gamificação no Envolvimento do Consumidor nas Compras Online [M]. 2021.	NE	Exclude	Agreed
1805	Jung Y, Burson S L, Julien C, et al. Development of a School-Based Physical Activity Intervention Using an Integrated Approach: Project SMART [J]. Frontiers in psychology, 2021, 12.	Age	Exclude	Agreed
1806	Junttila K, Smolander A R, Karhila R, et al. Gaming enhances learning-induced plastic changes in the brain [J]. Brain and Language, 2022, 230.	Age	Exclude	Agreed
1807	Junttila K, Smolander A R, Karhila R, et al. Non-game like training benefits spoken foreign-language processing in children with dyslexia [J]. Frontiers in human neuroscience, 2023, 17: 1122886.	Age	Exclude	Agreed
1808	Jupp J C Y, Sultani H, Cooper C A, et al. Evaluation of mobile phone applications to support medication adherence and symptom management in oncology patients [J]. Pediatric blood & cancer, 2018, 65(11): e27278.	Age	Exclude	Agreed
1809	Jurivich D A, Van Eck R N, Wood J R, et al. A geriatric game to strengthen older adult healthcare delivery and outcomes [J]. Journal of the American Geriatrics Society, 2024, 72 Suppl 3: S82-s9.		Include	Agreed
1810	Just J, Hutter K, Füller J. Catching but a glimpse?—Navigating crowdsourced solution spaces with transformer-based language models [J]. Creativity and Innovation Management, 2024, 33(4): 718-41.	GE	Exclude	Agreed
1811	Kachmar O, Kushnir A, Fedchyshyn B, et al. Personalized balance games for children with cerebral palsy: A pilot study [J]. Journal of pediatric rehabilitation medicine, 2021, 14(2): 237-45.	Age	Exclude	Agreed
1812	Kacprzak A, Hensel P. Exploring online customer experience: A systematic literature review and research agenda [J]. International Journal of Consumer Studies, 2023, 47(6): 2583-608.	Review	Exclude	Agreed
1813	Kadolkar I, Kepes S, Subramony M. Algorithmic management in the gig economy: A systematic review and research integration [J]. Journal of Organizational Behavior, 2024, n/a(n/a).	Review	Exclude	Agreed
1814	Kafai Y B, Fields D A. Cheating in virtual worlds: Transgressive designs for learning [J]. On the Horizon, 2009, 17(1): 12-20.	Age	Exclude	Agreed
1815	Kaihara T, Intan-Goey V, Scherrenberg M, et al. Impact of gamification on glycaemic control among patients with type 2 diabetes mellitus: a systematic review and meta-analysis of randomized controlled trials [J]. European heart journal open, 2021, 1(3): oeab030-oeab.	Review	Exclude	Agreed
1816	Kakavand Z, Shirehjini A A N, Moghaddam M G, et al. Child-home interaction: Design and usability evaluation of a game-based end-user development for children [J]. International Journal of Child-Computer Interaction, 2023, 37.	Age	Exclude	Agreed
1817	Kakoschke N, Page R, de Courten B, et al. Brain training with the body in mind: Towards gamified approach-avoidance training using virtual reality [J]. International Journal of Human Computer Studies, 2021, 151.	Age,SG	Exclude	Agreed
1818	Kakumanu R J, Nair A K, Sasidharan A, et al. State-trait influences of Vipassana meditation practice on P3 EEG dynamics [J]. Progress in brain research, 2019, 244: 115-36.	GE	Exclude	Agreed
1819	Kalaiselvi V K G, Rani D P, Dharini V K, et al. Ghajini - An application For Dementia Patients; Conference abstract of the 2022 International Conference abstract on Communication, Computing and Internet of Things, IC3IoT 2022 - Conference abstract, F, 2022 [C].	Conference abstract	Exclude	Agreed
1820	Kalas I, Winczer M. Building interfaces for on-line collaborative learning; Conference abstract of the Education and information technologies, F, 2006 [C].	Age	Exclude	Agreed
1821	Kalatian A, Farooq B. Decoding pedestrian and automated vehicle interactions using immersive virtual reality and interpretable deep learning [J]. Transportation Research Part C: Emerging Technologies, 2021, 124.	GE	Exclude	Agreed
1822	Kale S H, Spence M T. Casino customers in Asian versus western gaming jurisdictions: Implications for western casino operators [J]. Worldwide Hospitality and Tourism Themes, 2009, 1(4): 320-31.	GE	Exclude	Agreed
1823	Kalkan Ş Z. Developing Visually Impaired Students' Understanding of Integers Through a Digital Role-Playing Game (RPG) [M]. 2024.	Age	Exclude	Agreed
1824	Kalkowska D A, Duintjer Tebbens R J, Pallansch M A, et al. Modeling undetected live poliovirus circulation after apparent interruption of transmission: Implications for surveillance and vaccination [J]. BMC Infectious Diseases, 2015, 15(1).	GE	Exclude	Agreed
1825	Kallas L R Z. Technology and Intergenerational Relationships: How Technological Devices Participate in the Exchange of Knowledge of Grandparents and Grandchildren [M]. 2017.	Thesis	Exclude	Agreed
1826	Kalogiannis S, Zacharaki E I, Deltouzos K, et al. Geriatric group analysis by clustering non-linearly embedded multi-sensor data; Conference abstract of the 2018 IEEE (SMC) International Conference abstract on Innovations in Intelligent Systems and Applications, INISTA 2018, F, 2018 [C].	OA	Exclude	Agreed
1827	Kalogirou M R, Dahlke S, Pietrosanu M, et al. Using an E-learning activity to enhance student nurses' understanding of cognitive impairment [J]. Nurse education today, 2022, 108.	Age	Exclude	Agreed
1828	Kamada M, Hayashi H, Shiba K, et al. Large-Scale Fandom-based Gamification Intervention to Increase Physical Activity: A Quasi-experimental Study [J]. Medicine and science in sports and exercise, 2022, 54(1): 181-8.	Age	Exclude	Agreed
1829	Kamada M, Moriyama M. Integration of communication in a game to reflect and discuss dietary habits among school aged children [M]. Handbook of Research on Holistic Perspectives in Gamification for Clinical Practice. 2015: 448-74.	Age	Exclude	Agreed
1830	Kamarudin N A B, Ikram R R B R, Azman F N B, et al. A Study of The Effects of Short-Term AI Coding Course with Gamification Elements on Students' Cognitive Mental Health [J]. TEM Journal, 2022, 11(4): 1854-62.	Age	Exclude	Agreed
1831	Kamberi S Z. Gamher: Creating a game to increase girls' interest in programming [M]. 2015.	Age	Exclude	Agreed
1832	Kamnardsiri T, Kumfu S, Munkhetvit P, et al. Home-Based, Low-Intensity, Gamification-Based, Interactive Physical-Cognitive Training for Older Adults Using the ADDIE Model: Design, Development, and Evaluation of User Experience [J]. JMIR serious games, 2024, 12: e59141.	OA,SG	Uncertain/Include	Resolved
1833	Kanetkar S R, Raje V V. Strategies for Integrating Wearable Technology with Healthcare Systems [M]. Internet of Medicine for Smart Healthcare. 2024: 347-72.	GE	Exclude	Agreed
1834	Kang C, Hyungsin K. Evaluating Children's Toothbrush based on Child-Centered Design and Gamification 아동중심디자인과 게이미피케이션 이론 기반 어린이 스마트 칫솔 디자인 평가 [J]. JOURNAL OF IndUSTRIAL DESIGN STUDIES, 2022, 16(3): 9-20.	NE	Exclude	Agreed
1835	Kang K A, Kim H H, Kim S J, et al. Effectiveness of a healthy lifestyle program based on a mobile serious game for childhood cancer survivors: A quasi-randomized trial [J]. Journal of Pediatric Nursing, 2024, 77: 35-44.	Age	Exclude	Agreed
1836	Kang S. A Study on Exercise Intervention for Improving Physical Activity for the Disabled: From the Perspective of Convergence Device 장애인 신체활동 증가를 위한 운동중재에 관한 연구: 융합형 디바이스 활용 관점에서 [J]. Journal of convergence security, 2019, 19(5): 85-90.	NE	Exclude	Agreed
1837	Kang S, Kang S. Physical activity convergence contents for health care of the elderly 융합형 노인건강관리 신체활동 콘텐츠 [J]. Journal of convergence security, 2015, 15(7): 63-8.	NE	Exclude	Agreed
1838	Kang S C, Liu P L, Lee Y F, et al. The teaching method of multidisciplinary T workshops: A new teaching model for an aging society; Conference abstract of the Gerontechnology : international journal on the fundamental aspects of technology to serve the ageing society, F, 2014 [C].	OA	Exclude	Agreed
1839	Kang Y-S, Chang Y-J. Using a motion-controlled game to teach four elementary school children with intellectual disabilities to improve hand hygiene [J]. Journal of Applied Research in Intellectual Disabilities, 2019, 32(4): 942-51.	Age	Exclude	Agreed
1840	Kang Y-S, Chang Y-J, Howell S R. Using a kinect-based game to teach oral hygiene in four elementary students with intellectual disabilities [J]. JOURNAL OF APPLIED RESEARCH IN INTELLECTUAL DISABILITIES, 2021, 34(2): 606-14.	Age	Exclude	Agreed
1841	Kannusamy R. Digital Tools for Interactive E-Content Development [M]. Redefining Virtual Teaching Learning Pedagogy. 2015: 203-30.	GE	Exclude	Agreed
1842	Kanstrup M, Singh L, Göransson K E, et al. Reducing intrusive memories after trauma via a brief cognitive task intervention in the hospital emergency department: an exploratory pilot randomised controlled trial [J]. Translational Psychiatry, 2021, 11(1).	Age	Exclude	Agreed
1843	Kanthasamy G, Aponso A C. CBIAAT: Context Based Image Analyzer for Alzheimer's Therapy; Conference abstract of the Lecture Notes in Networks and Systems, F, 2022 [C].	Conference abstract	Exclude	Agreed
1844	Kantorski B, Bruzdewicz K, Will S, et al. Cards, cubes, and collaboration: a case study of the development of an educational board game [J]. Discover Education, 2025, 4(1).	Age	Exclude	Agreed
1845	Kappen D L. Adaptive engagement of older adults' fitness through gamification; Conference abstract of the CHI PLAY 2015 - Conference abstract of the 2015 Annual Symposium on Computer-Human Interaction in Play, F, 2015 [C].		Include	Agreed
1846	Kappen D L, Mirza-Babaei P, Nacke L E. Gamification of older adults' physical activity: An eight-week study; Conference abstract of the Conference abstract of the Annual Hawaii International Conference abstract on System Sciences, F, 2018 [C].	Conference abstract	Exclude	Agreed
1847	Kappen D L, Mirza-Babaei P, Nacke L E. Motivational Affordances for Older Adults' Physical Activity Technology: An Expert Evaluation; Conference abstract of the Lecture Notes in Computer Science (including subseries Lecture Notes in Artificial Intelligence and Lecture Notes in Bioinformatics), F, 2019 [C].	GE	Exclude	Agreed
1848	Kappen D L, Mirza-Babaei P, Nacke L E. Older Adults' Physical Activity and Exergames: A Systematic Review [J]. International Journal of Human-Computer Interaction, 2019, 35(2): 140-67.	Review	Exclude	Agreed
1849	Kappen D L, Mirza-Babaei P, Nacke L E. Technology Facilitates Physical Activity Through Gamification: A Thematic Analysis of an 8-Week Study [J]. Frontiers in Computer Science, 2020, 2.	GE	Exclude	Agreed
1850	Kappen D L Z. Adaptive Engagement of Older Adults' Fitness through Gamification [M]. 2017.	Thesis	Exclude	Agreed
1851	Kapustina T V, Elzesser A S, Mandrykina L V, et al. School Bullying: Signs of Social Maladjustment in Offenders, Victims, and Victim-Offenders [J]. Russian Psychological Journal, 2023, 20(1): 235-51.	Age	Exclude	Agreed
1852	Kara E, Cagiltay K. Designing for Executive Functions: Exploring Design Issues and Preschool-Aged Children's Characteristics Through Digital Games [J]. International Journal of Human-Computer Interaction, 2024, 40(23): 8259-73.	Age	Exclude	Agreed
1853	Kara İ, Mutlu A İ, Miraloǧlu K. Comparison of Participation in Online Games and Communication Experiences of School-Age Children Who Do and Do Not Stutter: Exploratory Study [J]. Folia Phoniatrica et Logopaedica, 2024, 76(5): 431-9.	Age	Exclude	Agreed
1854	Karaca M. Play factor in children's cultural development children's games played around çankırı [J]. Milli Folklor, 2016, 2016(109): 241-56.	Age	Exclude	Agreed
1855	Karadimitriou K, Roussou M. Studying player experience in a collaborative embodied interaction game; Conference abstract of the Conference abstract - 2011 3rd International Conference abstracton Games and Virtual Worlds for Serious Applications, VS-Games 2011, F, 2011 [C].	Age	Exclude	Agreed
1856	Karamians R, Proffitt R, Kline D, et al. Effectiveness of Virtual Reality- and Gaming-Based Interventions for Upper Extremity Rehabilitation Poststroke: A Meta-analysis [J]. Archives of Physical Medicine and Rehabilitation, 2020, 101(5): 885-96.	Review	Exclude	Agreed
1857	Karapapas C, Goumopoulos C. Mild cognitive impairment detection using machine learning models trained on data collected from serious games [J]. Applied Sciences (Switzerland), 2021, 11(17).	SG	Exclude	Agreed
1858	Karavidas L, Skraparli G, Mavropoulou A, et al. Designing and Developing a Serious Game for Inclusion in Sports; Conference abstract of the Lecture Notes in Networks and Systems, F, 2024 [C].	SG	Exclude	Agreed
1859	Karekla M, Kasinopoulos O, Dias Neto D, et al. Best Practices and Recommendations for Digital Interventions to Improve Engagement and Adherence in Chronic Illness Sufferers [J]. EUROPEAN PSYCHOLOGIST, 2019, 24(1): 49-67.	Review	Exclude	Agreed
1860	Karišik S, Božić D, Tirić T. Influence of ball resin to shot accuracy in handball [J]. Journal of Physical Education and Sport, 2018, 18: 1035-9.	GE	Exclude	Agreed
[truncated: 2,396 more rows]
